# Supplementary material for: Metabolic Reconstruction and Modeling Microbial Electrosynthesis
Source: Sci Rep. 2017 Aug 21;7:8391. doi: 10.1038/s41598-017-08877-z (PMC5566340; doi:10.1038/s41598-017-08877-z)
Supplement: Supplementary file 2 — Supplementary Table 4 [file 41598_2017_8877_MOESM2_ESM.xls]

## Sheet: 4a-Model tables
ID	Direction	Compartment	Name	Equation	Desulfovibrio	Sulfurospirillum	Acetobacterium
rxn02201_c0	=>	c0	2-amino-4-hydroxy-6-hydroxymethyl-7,8-dihydropteridine-diphosphate:4-aminobenzoate 2-amino-4-hydroxydihydropteridine-6-methenyltransferase_c0	(1) cpd00443[c0] + (1) cpd02920[c0] => (1) cpd00012[c0] + (1) cpd00067[c0] + (1) cpd00683[c0]	(fig|6666666.95583.peg.1911) or (fig|6666666.95583.peg.2988)	fig|6666666.93207.peg.1337	fig|6666666.95701.peg.2002
rxn00836_c0	<=	c0	IMP:diphosphate phospho-D-ribosyltransferase_c0	(1) cpd00012[c0] + (1) cpd00067[c0] + (1) cpd00114[c0] <= (1) cpd00103[c0] + (1) cpd00226[c0]	fig|6666666.95583.peg.3408	not in model	fig|6666666.95701.peg.1103
rxn08180_c0	=>	c0	Biotin synthase_c0	(1) cpd00017[c0] + (1) cpd00074[c0] + (1) cpd01311[c0] => (1) cpd00060[c0] + (1) cpd00067[c0] + (1) cpd00104[c0] + (1) cpd03091[c0]	fig|6666666.95583.peg.2685	fig|6666666.93207.peg.2375	not in model
rxn00423_c0	=>	c0	acetyl-CoA:L-serine O-acetyltransferase_c0	(1) cpd00022[c0] + (1) cpd00054[c0] => (1) cpd00010[c0] + (1) cpd00722[c0]	fig|6666666.95583.peg.1401	fig|6666666.93207.peg.1195	(fig|6666666.95701.peg.481) or (fig|6666666.95701.peg.904)
rxn10298_c0	<=>	c0	palmitoyl-lipoteichoic acid synthesis (n=24), linked, glucose substituted_c0	(24) cpd00026[c0] + (1) cpd15746[c0] <=> (24) cpd00014[c0] + (1) cpd15755[c0]	fig|6666666.95583.peg.2405	not in model	not in model
rxn00364_c0	<=>	c0	ATP:CMP phosphotransferase_c0	(1) cpd00002[c0] + (1) cpd00046[c0] + (1) cpd00067[c0] <=> (1) cpd00008[c0] + (1) cpd00096[c0]	fig|6666666.95583.peg.1711		fig|6666666.95701.peg.528
rxn03408_c0	<=>	c0	UDP-N-acetyl-D-glucosamine:undecaprenyl-diphospho-N-acetylmuramoyl-L-alanyl-gamma-D-glutamyl-meso-2,6-diaminopimeloyl-D-alanyl-D-alanine 4-beta-N-acetylglucosaminlytransferase_c0	(1) cpd00037[c0] + (1) cpd03494[c0] <=> (1) cpd00014[c0] + (1) cpd03495[c0]	fig|6666666.95583.peg.3588	fig|6666666.93207.peg.1685	fig|6666666.95701.peg.515
rxn02177_c0	=>	c0	Isochorismate pyruvate-hydrolase_c0	(1) cpd00001[c0] + (1) cpd00658[c0] => (1) cpd00020[c0] + (1) cpd02566[c0]	fig|6666666.95583.peg.3876	fig|6666666.93207.peg.2688	fig|6666666.95701.peg.3406
rxn05250_c0	=>	c0	FACOAL160(ISO)_c0	(1) cpd00002[c0] + (1) cpd00010[c0] + (1) cpd11440[c0] => (1) cpd00012[c0] + (1) cpd00018[c0] + (1) cpd11441[c0]	(fig|6666666.95583.peg.255) or (fig|6666666.95583.peg.1032) or (fig|6666666.95583.peg.259) or (fig|6666666.95583.peg.3285) or (fig|6666666.95583.peg.3525) or (fig|6666666.95583.peg.1944) or (fig|6666666.95583.peg.2470) or (fig|6666666.95583.peg.254)	(fig|6666666.93207.peg.1135) or (fig|6666666.93207.peg.270) or (fig|6666666.93207.peg.1440) or (fig|6666666.93207.peg.1361)	(fig|6666666.95701.peg.4181) or (fig|6666666.95701.peg.2013) or (fig|6666666.95701.peg.4439) or (fig|6666666.95701.peg.3810) or (fig|6666666.95701.peg.1690)
rxn05440_c0	=>	c0	7-methyl-trans-oct-2-enoyl-ACP:NAD+ oxidoreductase (A-specific)_c0	(1) cpd00004[c0] + (1) cpd00067[c0] + (1) cpd11527[c0] => (1) cpd00003[c0] + (1) cpd11528[c0]	fig|6666666.95583.peg.756	fig|6666666.93207.peg.623
rxn01673_c0	<=>	c0	ATP:dCDP phosphotransferase_c0	(1) cpd00002[c0] + (1) cpd00533[c0] <=> (1) cpd00008[c0] + (1) cpd00356[c0]	fig|6666666.95583.peg.2910	fig|6666666.93207.peg.363	fig|6666666.95701.peg.69
rxn02360_c0	<=>	c0	trans-4-Hydroxy-L-proline 2-epimerase_c0	(1) cpd00851[c0] <=> (1) cpd02175[c0]	fig|6666666.95583.peg.1016	not in model	not in model
rxn00642_c0	=>	c0	GDP-mannose 4,6-hydro-lyase (GDP-4-dehydro-6-deoxy-D-mannose-forming)_c0	(1) cpd00083[c0] => (1) cpd00001[c0] + (1) cpd00900[c0]	fig|6666666.95583.peg.1464	fig|6666666.93207.peg.2243	not in model
rxn02000_c0	<=>	c0	dTDP-4-dehydro-6-deoxy-D-glucose 3,5-epimerase_c0	(1) cpd00521[c0] <=> (1) cpd00522[c0]	(fig|6666666.95583.peg.2007) or (fig|6666666.95583.peg.2859)	fig|6666666.93207.peg.1709	fig|6666666.95701.peg.4300
rxn03120_c0	<=>	c0	UDP-apiose:apigenin 7-O-beta-D-glucoside 2''-O-beta-D-apiofuranosyltransferase_c0	(1) cpd01140[c0] + (1) cpd02807[c0] <=> (1) cpd00014[c0] + (1) cpd02952[c0]	fig|6666666.95583.peg.1210	fig|6666666.93207.peg.1215	fig|6666666.95701.peg.2127
rxn02632_c0	<=>	c0	(S,S)-Butane-2,3-diol:NAD+ oxidoreductase_c0	(1) cpd00003[c0] + (1) cpd01949[c0] <=> (1) cpd00004[c0] + (1) cpd00067[c0] + (1) cpd01221[c0]	(fig|6666666.95583.peg.2975) or (fig|6666666.95583.peg.2966)	not in model	not in model
rxn11962_c0	<=>	c0	R02670_c0	(4) cpd00007[c0] + (2) cpd00483[c0] <=> (2) cpd00025[c0] + (2) cpd00067[c0] + (2) cpd00532[c0] + (1) cpd03351[c0]	fig|6666666.95583.peg.3484	not in model	not in model
rxn05457_c0	<=>	c0	[Acyl-carrier-protein] acetyltransferase_c0	(1) cpd00010[c0] + (1) cpd11466[c0] <=> (1) cpd01695[c0] + (1) cpd11493[c0]	(fig|6666666.95583.peg.253) or (fig|6666666.95583.peg.256) or (fig|6666666.95583.peg.2292)	fig|6666666.93207.peg.718	fig|6666666.95701.peg.2904
rxn04271_c0	<=>	c0	trans-2-Methyl-5-isopropylhexa-2,5-dienal dehydrogenase_c0	(1) cpd00001[c0] + (1) cpd00003[c0] + (1) cpd08739[c0] <=> (1) cpd00004[c0] + (2) cpd00067[c0] + (1) cpd08740[c0]	fig|6666666.95583.peg.502	fig|6666666.93207.peg.462	fig|6666666.95701.peg.4433
rxn13783_c0	=>	c0	DNA replication_c0	=> (1) cpd17042[c0]	(fig|6666666.95583.peg.3187) and () and (fig|6666666.95583.peg.3189) and () and (fig|6666666.95583.peg.3559) and () and () and () and () and (fig|6666666.95583.peg.3859) and ((fig|6666666.95583.peg.1893) or (fig|6666666.95583.peg.2888)) and ((fig|6666666.95583.peg.2980) or (fig|6666666.95583.peg.702) or (fig|6666666.95583.peg.231)) and ((fig|6666666.95583.peg.3190) or (fig|6666666.95583.peg.78)) …	() and () and () and () and () and (fig|6666666.93207.peg.838) and (fig|6666666.93207.peg.2660) and ((fig|6666666.93207.peg.162) or (fig|6666666.93207.peg.2603)) and (fig|6666666.93207.peg.641) and () and (fig|6666666.93207.peg.1334) and () and ((fig|6666666.93207.peg.2114) or (fig|6666666.93207.peg.1846)) and (fig|6666666.93207.peg.164) and () and () and (fig|6666666.93207.peg.2374) and (fig|666…	(fig|6666666.95701.peg.522) and () and (fig|6666666.95701.peg.2795) and (fig|6666666.95701.peg.521) and () and (fig|6666666.95701.peg.1745) and ((fig|6666666.95701.peg.940) or (fig|6666666.95701.peg.3643)) and (fig|6666666.95701.peg.1728) and (fig|6666666.95701.peg.1715) and (fig|6666666.95701.peg.1748) and (fig|6666666.95701.peg.4363) and ((fig|6666666.95701.peg.2101) or (fig|6666666.95701.peg.6…
rxn10118_c0	=>	c0	hydrogenase (ubiquinone-8: 2 protons) (periplasm)_c0	(2) cpd00067[c0] + (1) cpd11640[c0] + (1) cpd15560[c0] => (2) cpd00067[e0] + (1) cpd15561[c0]	((fig|6666666.95583.peg.83) and (fig|6666666.95583.peg.82)) or ((fig|6666666.95583.peg.81) and () and (fig|6666666.95583.peg.2510) and () and () and () and () and () and (fig|6666666.95583.peg.1728) and (fig|6666666.95583.peg.1729))	(() and (fig|6666666.93207.peg.1069)) or ((fig|6666666.93207.peg.2186) and (fig|6666666.93207.peg.915) and () and (fig|6666666.93207.peg.915) and () and (fig|6666666.93207.peg.915) and () and (fig|6666666.93207.peg.914) and (fig|6666666.93207.peg.920) and ((fig|6666666.93207.peg.945) or (fig|6666666.93207.peg.1184)))	not in model
rxn05392_c0	=>	c0	7-methyl-octanoyl-ACP:malonyl-[acyl-carrier-protein] C-acyltransferase (decarboxylating)_c0	(1) cpd11492[c0] + (1) cpd11528[c0] => (1) cpd00011[c0] + (1) cpd11493[c0] + (1) cpd11529[c0]	((fig|6666666.95583.peg.498) or (fig|6666666.95583.peg.1666)) and ((fig|6666666.95583.peg.617) or (fig|6666666.95583.peg.1030) or (fig|6666666.95583.peg.1663) or (fig|6666666.95583.peg.1035))	(fig|6666666.93207.peg.367) and (fig|6666666.93207.peg.118)	(fig|6666666.95701.peg.2902) and (fig|6666666.95701.peg.2907)
rxn00199_c0	=>	c0	oxalosuccinate carboxy-lyase (2-oxoglutarate-forming)_c0	(1) cpd00067[c0] + (1) cpd03187[c0] => (1) cpd00011[c0] + (1) cpd00024[c0]	fig|6666666.95583.peg.487	fig|6666666.93207.peg.1233	not in model
rxn01358_c0	<=>	c0	inosine:phosphate alpha-D-ribosyltransferase_c0	(1) cpd00009[c0] + (1) cpd00246[c0] <=> (1) cpd00226[c0] + (1) cpd00475[c0]	(fig|6666666.95583.peg.507) or (fig|6666666.95583.peg.1903) or (fig|6666666.95583.peg.738)	fig|6666666.93207.peg.1771	fig|6666666.95701.peg.1016
rxn10231_c0	=>	c0	isohexadecanoyl-CDPdiacylglycerol-serine O-phosphatidyltransferase_c0	(1) cpd00054[c0] + (1) cpd15688[c0] => (1) cpd00046[c0] + (2) cpd00067[c0] + (1) cpd15694[c0]	fig|6666666.95583.peg.1539	fig|6666666.93207.peg.2221	not in model
rxn10270_c0	=>	c0	isohexadecanoyl-Phosphatidylglycerophosphate phosphohydrolase_c0	(1) cpd00001[c0] + (1) cpd15721[c0] => (1) cpd00009[c0] + (1) cpd00067[c0] + (1) cpd15727[c0]	fig|6666666.95583.peg.1531	fig|6666666.93207.peg.2168	fig|6666666.95701.peg.3883
rxn12637_c0	<=>	c0	RXN0-6987.c_c0	(1) cpd00001[c0] + (1) cpd11589[c0] <=> (1) cpd00033[c0] + (1) cpd00041[c0]	(fig|6666666.95583.peg.3691) or (fig|6666666.95583.peg.2527)	(fig|6666666.93207.peg.1816) or (fig|6666666.93207.peg.2685) or (fig|6666666.93207.peg.436) or (fig|6666666.93207.peg.1303)	fig|6666666.95701.peg.3919
rxn03046_c0	<=>	c0	ATP:guanidinoethyyl-methyl-phosphate phosphotransferase_c0	(1) cpd00002[c0] + (1) cpd02519[c0] <=> (1) cpd00008[c0] + (1) cpd00067[c0] + (1) cpd02744[c0]	fig|6666666.95583.peg.3231	fig|6666666.93207.peg.1608	fig|6666666.95701.peg.4207
rxn01219_c0	<=>	c0	ATP:dCMP phosphotransferase_c0	(1) cpd00002[c0] + (1) cpd00067[c0] + (1) cpd00206[c0] <=> (1) cpd00008[c0] + (1) cpd00533[c0]	fig|6666666.95583.peg.1711	not in model	fig|6666666.95701.peg.528
rxn00519_c0	<=>	c0	ITP:oxaloacetate carboxy-lyase (adding ITP; phosphoenolpyruvate-forming)_c0	(1) cpd00032[c0] + (1) cpd00068[c0] <=> (1) cpd00011[c0] + (1) cpd00061[c0] + (1) cpd00090[c0]	fig|6666666.95583.peg.3137	fig|6666666.93207.peg.1058	fig|6666666.95701.peg.2191
rxn00258_c0	<=>	c0	Malonyl-CoA:pyruvate carboxytransferase_c0	(1) cpd00020[c0] + (1) cpd00070[c0] <=> (1) cpd00022[c0] + (1) cpd00032[c0]	fig|6666666.95583.peg.901	fig|6666666.93207.peg.1646	fig|6666666.95701.peg.457
rxn00800_c0	<=>	c0	N6-(1,2-dicarboxyethyl)AMP AMP-lyase (fumarate-forming)_c0	(1) cpd02375[c0] <=> (1) cpd00018[c0] + (1) cpd00106[c0]	(fig|6666666.95583.peg.473) or (fig|6666666.95583.peg.473)	(fig|6666666.93207.peg.186) or (fig|6666666.93207.peg.186)	((fig|6666666.95701.peg.4264) or (fig|6666666.95701.peg.2314)) or ((fig|6666666.95701.peg.4264) or (fig|6666666.95701.peg.2314))
rxn09177_c0	=>	c0	(R)-4'-Phosphopantothenate:L-cysteine ligase_c0	(1) cpd00052[c0] + (1) cpd00084[c0] + (1) cpd02201[c0] => (1) cpd00012[c0] + (1) cpd00046[c0] + (2) cpd00067[c0] + (1) cpd02666[c0]	fig|6666666.95583.peg.3137	fig|6666666.93207.peg.1058	fig|6666666.95701.peg.2191
rxn00211_c0	<=>	c0	UDP-glucose:NAD+ 6-oxidoreductase_c0	(1) cpd00001[c0] + (2) cpd00003[c0] + (1) cpd00026[c0] <=> (2) cpd00004[c0] + (3) cpd00067[c0] + (1) cpd00144[c0]	fig|6666666.95583.peg.2646	(fig|6666666.93207.peg.2246) or (fig|6666666.93207.peg.2245)	(fig|6666666.95701.peg.4294) or (fig|6666666.95701.peg.2835)
rxn00179_c0	<=>	c0	ATP:L-glutamate 5-phosphotransferase_c0	(1) cpd00002[c0] + (1) cpd00023[c0] <=> (1) cpd00008[c0] + (1) cpd02097[c0]	fig|6666666.95583.peg.2737	fig|6666666.93207.peg.698	fig|6666666.95701.peg.2306
rxn01210_c0	=>	c0	10-Formyltetrahydrofolate:L-glutamate ligase (ADP-forming)_c0	(1) cpd00002[c0] + (1) cpd00023[c0] + (1) cpd00201[c0] => (1) cpd00008[c0] + (1) cpd00009[c0] + (1) cpd00067[c0] + (1) cpd03524[c0]	(fig|6666666.95583.peg.2021) and (fig|6666666.95583.peg.2021)	(fig|6666666.93207.peg.1622) and (fig|6666666.93207.peg.1622)	(fig|6666666.95701.peg.1098) and (fig|6666666.95701.peg.1098)
rxn00192_c0	=>	c0	acetyl-CoA:L-glutamate N-acetyltransferase_c0	(1) cpd00022[c0] + (1) cpd00023[c0] => (1) cpd00010[c0] + (1) cpd00067[c0] + (1) cpd00477[c0]	(fig|6666666.95583.peg.3085) or (fig|6666666.95583.peg.1785) or (fig|6666666.95583.peg.1158)	(fig|6666666.93207.peg.877) or (fig|6666666.93207.peg.1615)	fig|6666666.95701.peg.2154
rxn05367_c0	=>	c0	6-methyl-octanoyl-ACP:malonyl-[acyl-carrier-protein] C-acyltransferase (decarboxylating)_c0	(1) cpd11492[c0] + (1) cpd11503[c0] => (1) cpd00011[c0] + (1) cpd11493[c0] + (1) cpd11504[c0]	((fig|6666666.95583.peg.498) or (fig|6666666.95583.peg.1666)) and ((fig|6666666.95583.peg.1030) or (fig|6666666.95583.peg.617) or (fig|6666666.95583.peg.1663) or (fig|6666666.95583.peg.1035))	(fig|6666666.93207.peg.367) and (fig|6666666.93207.peg.118)	(fig|6666666.95701.peg.2902) and (fig|6666666.95701.peg.2907)
rxn05614_c0	=>	c0	L-methionine R-oxide transport via ABC system_c0	(1) cpd00001[c0] + (1) cpd00002[c0] + (1) cpd11576[e0] => (1) cpd00008[c0] + (1) cpd00009[c0] + (1) cpd00067[c0] + (1) cpd11576[c0]	(fig|6666666.95583.peg.1049) and (fig|6666666.95583.peg.1048) and ()	() and (fig|6666666.93207.peg.533) and (fig|6666666.93207.peg.534)	((fig|6666666.95701.peg.4377) or (fig|6666666.95701.peg.4169)) and ((fig|6666666.95701.peg.4378) or (fig|6666666.95701.peg.4171)) and ()
rxn10304_c0	<=>	c0	isopentadecanoyl-lipoteichoic acid synthesis (n=24), linked, glucose substituted_c0	(24) cpd00026[c0] + (1) cpd15752[c0] <=> (24) cpd00014[c0] + (1) cpd15761[c0]	fig|6666666.95583.peg.2405	not in model	not in model
rxn10344_c0	=>	c0	Lead (Pb+2) ABC transporter_c0	(1) cpd00001[c0] + (1) cpd00002[c0] + (1) cpd04097[c0] => (1) cpd00008[c0] + (1) cpd00009[c0] + (1) cpd00067[c0] + (1) cpd04097[e0]	(fig|6666666.95583.peg.1919) or (fig|6666666.95583.peg.894) or (fig|6666666.95583.peg.1031) or (fig|6666666.95583.peg.2035) or (fig|6666666.95583.peg.237)	(fig|6666666.93207.peg.1870) or (fig|6666666.93207.peg.1864) or (fig|6666666.93207.peg.1395) or (fig|6666666.93207.peg.91) or (fig|6666666.93207.peg.2558)	(fig|6666666.95701.peg.4128) or (fig|6666666.95701.peg.1128) or (fig|6666666.95701.peg.4137) or (fig|6666666.95701.peg.2661) or (fig|6666666.95701.peg.3831) or (fig|6666666.95701.peg.4123) or (fig|6666666.95701.peg.3069) or (fig|6666666.95701.peg.1651)
rxn01547_c0	<=>	c0	Guanosine aminohydrolase_c0	(1) cpd00001[c0] + (1) cpd00067[c0] + (1) cpd00311[c0] <=> (1) cpd00013[c0] + (1) cpd01217[c0]	fig|6666666.95583.peg.1320	fig|6666666.93207.peg.313	fig|6666666.95701.peg.2686
rxn10336_c0	<=>	c0	stearoyl-cardiolipin synthase_c0	(2) cpd15540[c0] <=> (1) cpd00100[c0] + (1) cpd15793[c0]	(fig|6666666.95583.peg.10) or (fig|6666666.95583.peg.3217) or (fig|6666666.95583.peg.3741)		(fig|6666666.95701.peg.3950) or (fig|6666666.95701.peg.178)
rxn02320_c0	<=>	c0	5-Amino-2-oxopentanoate:2-oxoglutarate aminotransferase_c0	(1) cpd00024[c0] + (1) cpd00807[c0] <=> (1) cpd00023[c0] + (1) cpd00930[c0]	(fig|6666666.95583.peg.1712) and ()	(fig|6666666.93207.peg.354) and (fig|6666666.93207.peg.354)	() and (fig|6666666.95701.peg.2691)
rxn04996_c0	<=	c0	dimethyallyl diphosphate:NADP+ oxidoreductase_c0	(1) cpd00001[c0] + (1) cpd00006[c0] + (1) cpd00202[c0] <= (1) cpd00005[c0] + (1) cpd00067[c0] + (1) cpd08615[c0]	fig|6666666.95583.peg.1128	fig|6666666.93207.peg.803	not in model
rxn00262_c0	=>	c0	L-Aspartic acid:oxygen oxidoreductase (deaminating)_c0	(1) cpd00001[c0] + (1) cpd00007[c0] + (1) cpd00041[c0] => (1) cpd00013[c0] + (1) cpd00025[c0] + (1) cpd00032[c0]	fig|6666666.95583.peg.45	fig|6666666.93207.peg.780	fig|6666666.95701.peg.3987
rxn05404_c0	=>	c0	13-methyl-tetra-decanoyl-ACP:malonyl-[acyl-carrier-protein] C-acyltransferase (decarboxylating)_c0	(1) cpd11492[c0] + (1) cpd11540[c0] => (1) cpd00011[c0] + (1) cpd11493[c0] + (1) cpd11541[c0]	((fig|6666666.95583.peg.498) or (fig|6666666.95583.peg.1666)) and ((fig|6666666.95583.peg.617) or (fig|6666666.95583.peg.1030) or (fig|6666666.95583.peg.1663) or (fig|6666666.95583.peg.1035))	(fig|6666666.93207.peg.367) and (fig|6666666.93207.peg.118)	(fig|6666666.95701.peg.2907) and (fig|6666666.95701.peg.2902)
rxn02796_c0	<=>	c0	chenodeoxycholoyltaurine amidohydrolase_c0	(1) cpd00001[c0] + (1) cpd03246[c0] <=> (1) cpd00210[c0] + (1) cpd01663[c0]	fig|6666666.95583.peg.1411	fig|6666666.93207.peg.859	(fig|6666666.95701.peg.760) or (fig|6666666.95701.peg.4484) or (fig|6666666.95701.peg.3110) or (fig|6666666.95701.peg.4305) or (fig|6666666.95701.peg.1553) or (fig|6666666.95701.peg.4100) or (fig|6666666.95701.peg.3171)
rxn10262_c0	<=>	c0	isopentadecanoyl-CDPdiacylglycerol:sn-glycerol-3-phosphate 3-phosphatidyltransferase_c0	(1) cpd00080[c0] + (1) cpd15686[c0] <=> (1) cpd00046[c0] + (1) cpd15719[c0]	fig|6666666.95583.peg.2593	(fig|6666666.93207.peg.1258) or (fig|6666666.93207.peg.1129)	(fig|6666666.95701.peg.3791) or (fig|6666666.95701.peg.2320)
rxn10126_c0	=>	c0	succinate dehyrdogenase_c0	(1) cpd00982[c0] + (1) cpd15560[c0] => (1) cpd00015[c0] + (1) cpd00067[c0] + (1) cpd15561[c0]	((fig|6666666.95583.peg.3078) or (fig|6666666.95583.peg.2948)) and ((fig|6666666.95583.peg.3077) or (fig|6666666.95583.peg.2947))	((fig|6666666.93207.peg.1418) or (fig|6666666.93207.peg.594)) and ((fig|6666666.93207.peg.1419) or (fig|6666666.93207.peg.986) or (fig|6666666.93207.peg.593))	not in model
rxn10209_c0	=>	c0	anteisopentadecanoyl-glycerol-3-phosphate O-acyltransferase_c0	(1) cpd00080[c0] + (1) cpd11439[c0] => (1) cpd00010[c0] + (1) cpd15675[c0]	(fig|6666666.95583.peg.491) and (fig|6666666.95583.peg.1662)	(fig|6666666.93207.peg.366) and (fig|6666666.93207.peg.375)	(fig|6666666.95701.peg.2791) and ((fig|6666666.95701.peg.2308) or (fig|6666666.95701.peg.3421))
rxn04048_c0	<=>	c0	cobalt-precorrin-4 methyltransferase_c0	(1) cpd00017[c0] + (1) cpd08370[c0] <=> (1) cpd00019[c0] + (1) cpd00067[c0] + (1) cpd08371[c0]	fig|6666666.95583.peg.1825	not in model	fig|6666666.95701.peg.1517
rxn08084_c0	=>	c0	1-tetradecanoyl-sn-glycerol 3-phosphate O-acyltransferase (n-C14:0)_c0	(1) cpd00067[c0] + (1) cpd11466[c0] + (1) cpd15331[c0] => (1) cpd11493[c0] + (1) cpd15522[c0]	fig|6666666.95583.peg.2617	(fig|6666666.93207.peg.1131) or (fig|6666666.93207.peg.1375)	fig|6666666.95701.peg.529
rxn10225_c0	<=>	c0	isohexadecanoyl-phosphatidate cytidylyltransferase_c0	(1) cpd00052[c0] + (1) cpd15682[c0] <=> (1) cpd00012[c0] + (1) cpd00067[c0] + (1) cpd15688[c0]	fig|6666666.95583.peg.2487	(fig|6666666.93207.peg.2397) or (fig|6666666.93207.peg.1130)	fig|6666666.95701.peg.3617
rxn03463_c0	<=>	c0	R05113_c0	(1) cpd00112[c0] + (1) cpd03658[c0] <=> (1) cpd00046[c0] + (1) cpd00067[c0] + (1) cpd03659[c0]	fig|6666666.95583.peg.684	fig|6666666.93207.peg.1802	fig|6666666.95701.peg.2140
rxn00898_c0	=>	c0	2,3-Dihydroxy-3-methylbutanoate hydro-lyase_c0	(1) cpd02498[c0] => (1) cpd00001[c0] + (1) cpd00123[c0]	fig|6666666.95583.peg.3813	fig|6666666.93207.peg.43	(fig|6666666.95701.peg.3448) or (fig|6666666.95701.peg.2200)
rxn05444_c0	=>	c0	15-methyl-trans-hexa-dec-2-enoyl-ACP:NAD+ oxidoreductase (A-specific)_c0	(1) cpd00004[c0] + (1) cpd00067[c0] + (1) cpd11543[c0] => (1) cpd00003[c0] + (1) cpd11544[c0]	fig|6666666.95583.peg.756	fig|6666666.93207.peg.623
rxn10205_c0	=>	c0	isoheptadecanoyl-glycerol-3-phosphate O-acyltransferase_c0	(1) cpd00080[c0] + (1) cpd11432[c0] => (1) cpd00010[c0] + (1) cpd15671[c0]	(fig|6666666.95583.peg.491) and (fig|6666666.95583.peg.1662)	(fig|6666666.93207.peg.375) and (fig|6666666.93207.peg.366)	((fig|6666666.95701.peg.3421) or (fig|6666666.95701.peg.2308)) and (fig|6666666.95701.peg.2791)
rxn05040_c0	=>	c0	D-ribulose 5-phosphate formate-lyase (L-3,4-dihydroxybutan-2-one 4-phosphate-forming)_c0	(1) cpd00171[c0] => (1) cpd00047[c0] + (1) cpd00067[c0] + (1) cpd11225[c0]	(fig|6666666.95583.peg.3850) and ((fig|6666666.95583.peg.3338) or (fig|6666666.95583.peg.3850) or (fig|6666666.95583.peg.3370))	((fig|6666666.93207.peg.1123) or (fig|6666666.93207.peg.429)) and ((fig|6666666.93207.peg.572) or (fig|6666666.93207.peg.1123))	(fig|6666666.95701.peg.1920) and (fig|6666666.95701.peg.1920)
rxn05400_c0	=>	c0	11-methyl-dodecanoyl-ACP:malonyl-[acyl-carrier-protein] C-acyltransferase (decarboxylating)_c0	(1) cpd11492[c0] + (1) cpd11536[c0] => (1) cpd00011[c0] + (1) cpd11493[c0] + (1) cpd11537[c0]	((fig|6666666.95583.peg.1666) or (fig|6666666.95583.peg.498)) and ((fig|6666666.95583.peg.617) or (fig|6666666.95583.peg.1030) or (fig|6666666.95583.peg.1035) or (fig|6666666.95583.peg.1663))	(fig|6666666.93207.peg.367) and (fig|6666666.93207.peg.118)	(fig|6666666.95701.peg.2907) and (fig|6666666.95701.peg.2902)
rxn01636_c0	<=>	c0	N2-Acetyl-L-ornithine:L-glutamate N-acetyltransferase_c0	(1) cpd00023[c0] + (1) cpd00342[c0] <=> (1) cpd00064[c0] + (1) cpd00477[c0]	(fig|6666666.95583.peg.1785) or (fig|6666666.95583.peg.1158)	fig|6666666.93207.peg.1615	fig|6666666.95701.peg.2154
rxn05235_c0	=>	c0	2'-Deoxyuridine 5'-triphosphate:oxydized-thioredoxin 2'-oxidoreductase_c0	(1) cpd00052[c0] + (1) cpd11421[c0] => (1) cpd00001[c0] + (1) cpd00356[c0] + (1) cpd11420[c0]	(fig|6666666.95583.peg.3541) or (fig|6666666.95583.peg.3539) or (fig|6666666.95583.peg.3096) or (fig|6666666.95583.peg.1708)	fig|6666666.93207.peg.183	(fig|6666666.95701.peg.4109) or (fig|6666666.95701.peg.911) or (fig|6666666.95701.peg.603)
rxn02090_c0	<=>	c0	Creatinine iminohydrolase_c0	(1) cpd00001[c0] + (1) cpd00067[c0] + (1) cpd00585[c0] <=> (1) cpd00013[c0] + (1) cpd01679[c0]	fig|6666666.95583.peg.3850	(fig|6666666.93207.peg.572) or (fig|6666666.93207.peg.1123)	fig|6666666.95701.peg.1920
rxn08556_c0	=>	c0	sn-glycerol 3-phosphate:ubiquinone-8 oxidoreductase_c0	(1) cpd00080[c0] + (1) cpd15560[c0] => (1) cpd00095[c0] + (1) cpd15561[c0]	(fig|6666666.95583.peg.1026) and (fig|6666666.95583.peg.1027)	not in model	not in model
rxn01750_c0	=>	c0	CDPglucose 4,6-hydro-lyase_c0	(1) cpd00390[c0] => (1) cpd00001[c0] + (1) cpd00897[c0]	fig|6666666.95583.peg.2006	not in model	not in model
rxn02988_c0	<=	c0	glycerone phosphate:iminosuccinate alkyltransferase (cyclizing)_c0	(2) cpd00001[c0] + (1) cpd00009[c0] + (1) cpd02333[c0] <= (1) cpd00095[c0] + (1) cpd03470[c0]	(fig|6666666.95583.peg.1845) or (fig|6666666.95583.peg.46)	fig|6666666.93207.peg.376	fig|6666666.95701.peg.3986
rxn00165_c0	=>	c0	L-serine ammonia-lyase_c0	(1) cpd00054[c0] => (1) cpd00013[c0] + (1) cpd00020[c0]	(fig|6666666.95583.peg.3312) and (fig|6666666.95583.peg.3312)	not in model	(fig|6666666.95701.peg.975) and (fig|6666666.95701.peg.976)
rxn10228_c0	=>	c0	isotetradecanoyl-CDPdiacylglycerol-serine O-phosphatidyltransferase_c0	(1) cpd00054[c0] + (1) cpd15685[c0] => (1) cpd00046[c0] + (2) cpd00067[c0] + (1) cpd15691[c0]	fig|6666666.95583.peg.1539	fig|6666666.93207.peg.2221	not in model
rxn05814_c0	<=>	c0	ATP:nucleoside-phosphate phosphotransferase_c0	(1) cpd00002[c0] + (1) cpd12232[c0] <=> (1) cpd00008[c0] + (1) cpd00354[c0]	fig|6666666.95583.peg.3606	fig|6666666.93207.peg.609	fig|6666666.95701.peg.2750
rxn05542_c0	=>	c0	oligopeptide-transporting ATPase_c0	(1) cpd00001[c0] + (1) cpd00002[c0] + (1) cpd11585[e0] => (1) cpd00008[c0] + (1) cpd00009[c0] + (1) cpd00067[c0] + (1) cpd11585[c0]	fig|6666666.95583.peg.1045	(fig|6666666.93207.peg.2421) or (fig|6666666.93207.peg.1766)	(fig|6666666.95701.peg.1939) or ((fig|6666666.95701.peg.1545) or (fig|6666666.95701.peg.1153) or (fig|6666666.95701.peg.491)) or ((fig|6666666.95701.peg.1941) or (fig|6666666.95701.peg.2341))
rxn00539_c0	=>	c0	ethanolamine ammonia-lyase (acetaldehyde-forming)_c0	(1) cpd00162[c0] => (1) cpd00013[c0] + (1) cpd00071[c0]	fig|6666666.95583.peg.473	fig|6666666.93207.peg.186	(fig|6666666.95701.peg.2314) or (fig|6666666.95701.peg.4264)
rxn00678_c0	<=>	c0	(S)-2-Methyl-3-oxopropanoyl-CoA:pyruvate carboxyltransferase_c0	(1) cpd00020[c0] + (1) cpd00519[c0] <=> (1) cpd00032[c0] + (1) cpd00086[c0]	fig|6666666.95583.peg.901	fig|6666666.93207.peg.1646	fig|6666666.95701.peg.457
rxn03667_c0	<=>	c0	2-Hydroxy-6-oxo-octa-2,4-dienoate acylhydrolase_c0	(1) cpd00001[c0] + (1) cpd04393[c0] <=> (1) cpd00067[c0] + (1) cpd00141[c0] + (1) cpd00461[c0]	fig|6666666.95583.peg.1223	not in model	fig|6666666.95701.peg.1518
rxn00001_c0	=>	c0	diphosphate phosphohydrolase_c0	(1) cpd00001[c0] + (1) cpd00012[c0] => (2) cpd00009[c0] + (1) cpd00067[c0]	((fig|6666666.95583.peg.669) or (fig|6666666.95583.peg.1993)) or (fig|6666666.95583.peg.1986)	fig|6666666.93207.peg.418	fig|6666666.95701.peg.414
rxn01331_c0	=>	c0	D-erythrose 4-phosphate:NAD+ oxidoreductase_c0	(1) cpd00001[c0] + (1) cpd00003[c0] + (1) cpd00236[c0] => (1) cpd00004[c0] + (2) cpd00067[c0] + (1) cpd02147[c0]	(fig|6666666.95583.peg.2775) or (fig|6666666.95583.peg.400)	fig|6666666.93207.peg.620	fig|6666666.95701.peg.332
rxn05545_c0	=>	c0	Dipeptide transport via ABC system (ala-thr)_c0	(1) cpd00001[c0] + (1) cpd00002[c0] + (1) cpd11582[e0] => (1) cpd00008[c0] + (1) cpd00009[c0] + (1) cpd00067[c0] + (1) cpd11582[c0]	fig|6666666.95583.peg.1045	(fig|6666666.93207.peg.2421) or (fig|6666666.93207.peg.1766)	(fig|6666666.95701.peg.1939) or ((fig|6666666.95701.peg.1153) or (fig|6666666.95701.peg.1545) or (fig|6666666.95701.peg.491)) or ((fig|6666666.95701.peg.2341) or (fig|6666666.95701.peg.1941))
rxn11268_c0	<=	c0	phosphate ABC transporter permease protein_c0	(1) cpd00012[e0] + (1) cpd00067[e0] <= (1) cpd00012[c0] + (1) cpd00067[c0]	fig|6666666.95583.peg.1802	fig|6666666.93207.peg.1138	(fig|6666666.95701.peg.386) or (fig|6666666.95701.peg.204) or (fig|6666666.95701.peg.1193)
rxn00710_c0	=>	c0	orotidine-5'-phosphate carboxy-lyase (UMP-forming)_c0	(1) cpd00067[c0] + (1) cpd00810[c0] => (1) cpd00011[c0] + (1) cpd00091[c0]	fig|6666666.95583.peg.3605	fig|6666666.93207.peg.2207	fig|6666666.95701.peg.454
rxn01114_c0	<=>	c0	ATP:D-ribulose 5-phosphotransferase_c0	(1) cpd00002[c0] + (1) cpd00258[c0] <=> (1) cpd00008[c0] + (1) cpd00067[c0] + (1) cpd00171[c0]	fig|6666666.95583.peg.1497	fig|6666666.93207.peg.1003	(fig|6666666.95701.peg.2959) or (fig|6666666.95701.peg.933) or (fig|6666666.95701.peg.2638) or (fig|6666666.95701.peg.704) or (fig|6666666.95701.peg.3531)
rxn02305_c0	<=>	c0	2-methyl-4-amino-5-hydroxymethylpyrimidine-diphosphate:4-methyl-5-(2-phosphoethyl)-thiazole 2-methyl-4-aminopyridine-5-methenyltransferase_c0	(1) cpd02654[c0] + (1) cpd02894[c0] <=> (1) cpd00012[c0] + (1) cpd00793[c0]	fig|6666666.95583.peg.321	fig|6666666.93207.peg.2551	(fig|6666666.95701.peg.2958) or (fig|6666666.95701.peg.703) or (fig|6666666.95701.peg.2639)
rxn00470_c0	=>	c0	L-ornithine carboxy-lyase (putrescine-forming)_c0	(1) cpd00064[c0] + (1) cpd00067[c0] => (1) cpd00011[c0] + (1) cpd00118[c0]	fig|6666666.95583.peg.1109	fig|6666666.93207.peg.352	(fig|6666666.95701.peg.2664) or ((fig|6666666.95701.peg.3840) or (fig|6666666.95701.peg.2027))
rxn01203_c0	<=	c0	R01647_c0	(1) cpd00020[c0] + (1) cpd00199[c0] <= (1) cpd03708[c0]	fig|6666666.95583.peg.1180	not in model	not in model
rxn00910_c0	<=>	c0	5-methyltetrahydrofolate:NADP+ oxidoreductase_c0	(1) cpd00006[c0] + (1) cpd00345[c0] <=> (1) cpd00005[c0] + (1) cpd00067[c0] + (1) cpd00125[c0]	fig|6666666.95583.peg.1231	fig|6666666.93207.peg.344	(fig|6666666.95701.peg.3132) or (fig|6666666.95701.peg.1292)
rxn11944_c0	<=	c0	Methyltransferase_c0	(1) cpd00019[c0] + (1) cpd00067[c0] + (1) cpd02738[c0] <= (1) cpd00017[c0] + (1) cpd02555[c0]	fig|6666666.95583.peg.368	fig|6666666.93207.peg.2693	fig|6666666.95701.peg.3788
rxn05541_c0	=>	c0	Dipeptide transport via ABC system (ala-glu)_c0	(1) cpd00001[c0] + (1) cpd00002[c0] + (1) cpd11586[e0] => (1) cpd00008[c0] + (1) cpd00009[c0] + (1) cpd00067[c0] + (1) cpd11586[c0]	fig|6666666.95583.peg.1045	(fig|6666666.93207.peg.2421) or (fig|6666666.93207.peg.1766)	(fig|6666666.95701.peg.1939) or ((fig|6666666.95701.peg.491) or (fig|6666666.95701.peg.1153) or (fig|6666666.95701.peg.1545)) or ((fig|6666666.95701.peg.2341) or (fig|6666666.95701.peg.1941))
rxn05647_c0	<=>	c0	salicin transport via PEP:Pyr PTS_c0	(1) cpd00061[c0] + (1) cpd01030[e0] <=> (1) cpd00020[c0] + (1) cpd03698[c0]	((fig|6666666.95583.peg.2113) or (fig|6666666.95583.peg.2172)) and () and () and () and ()	not in model	() and () and () and () and (fig|6666666.95701.peg.3640)
rxn01297_c0	<=>	c0	hypoxanthine:NAD+ oxidoreductase_c0	(1) cpd00001[c0] + (1) cpd00003[c0] + (1) cpd00226[c0] <=> (1) cpd00004[c0] + (1) cpd00067[c0] + (1) cpd00309[c0]	((fig|6666666.95583.peg.3295) or (fig|6666666.95583.peg.93) or (fig|6666666.95583.peg.2146)) or ((fig|6666666.95583.peg.93) or (fig|6666666.95583.peg.2146))	(fig|6666666.93207.peg.1459) or (fig|6666666.93207.peg.1459)	(fig|6666666.95701.peg.629) or (fig|6666666.95701.peg.629)
rxn05459_c0	<=>	c0	stearyl-ACP:[acyl-carrier-protein] transferase_c0	(1) cpd00010[c0] + (1) cpd00067[c0] + (1) cpd11573[c0] <=> (1) cpd00327[c0] + (1) cpd11493[c0]	(fig|6666666.95583.peg.256) or (fig|6666666.95583.peg.2292) or (fig|6666666.95583.peg.253)	fig|6666666.93207.peg.718	fig|6666666.95701.peg.2904
rxn05453_c0	<=>	c0	13-methyl-tetra-decanoyl-ACP:[acyl-carrier-protein] transferase_c0	(1) cpd00010[c0] + (2) cpd00067[c0] + (1) cpd11540[c0] <=> (1) cpd11437[c0] + (1) cpd11493[c0]	(fig|6666666.95583.peg.2292) or (fig|6666666.95583.peg.256) or (fig|6666666.95583.peg.253)	fig|6666666.93207.peg.718	fig|6666666.95701.peg.2904
rxn01682_c0	<=>	c0	(1S,2R)-1-C-(indol-3-yl)glycerol 3-phosphate D-glyceraldehyde-3-phosphate-lyase_c0	(1) cpd02210[c0] <=> (1) cpd00102[c0] + (1) cpd00359[c0]	((fig|6666666.95583.peg.1100) and ((fig|6666666.95583.peg.3671) or (fig|6666666.95583.peg.1101))) or (fig|6666666.95583.peg.1390)	((fig|6666666.93207.peg.2683) and (fig|6666666.93207.peg.601)) or (fig|6666666.93207.peg.573)	(((fig|6666666.95701.peg.4495) or (fig|6666666.95701.peg.2293)) and ((fig|6666666.95701.peg.4494) or (fig|6666666.95701.peg.3428))) or (fig|6666666.95701.peg.1514)
rxn06493_c0	<=>	c0	dihydrolipoylprotein:NAD+ oxidoreductase_c0	(1) cpd00003[c0] + (1) cpd12225[c0] <=> (1) cpd00004[c0] + (1) cpd00067[c0] + (1) cpd12005[c0]	((fig|6666666.95583.peg.2634) or (fig|6666666.95583.peg.3614) or (fig|6666666.95583.peg.2964)) or (((fig|6666666.95583.peg.3613) or (fig|6666666.95583.peg.2961) or (fig|6666666.95583.peg.1741) or (fig|6666666.95583.peg.408)) and ()) or ((fig|6666666.95583.peg.1743) and ((fig|6666666.95583.peg.3794) or (fig|6666666.95583.peg.1744) or (fig|6666666.95583.peg.2175)) and ((fig|6666666.95583.peg.408) o…	not in model	(fig|6666666.95701.peg.103) or (() and ((fig|6666666.95701.peg.108) or (fig|6666666.95701.peg.980))) or ((fig|6666666.95701.peg.977) and ((fig|6666666.95701.peg.3814) or (fig|6666666.95701.peg.978) or (fig|6666666.95701.peg.3787)) and ((fig|6666666.95701.peg.108) or (fig|6666666.95701.peg.980)))
rxn10214_c0	=>	c0	isoheptadecanoyl-1-acylglycerol-3-phosphate O-acyltransferase_c0	(1) cpd11432[c0] + (1) cpd15671[c0] => (1) cpd00010[c0] + (1) cpd00067[c0] + (1) cpd15677[c0]	fig|6666666.95583.peg.2617	(fig|6666666.93207.peg.1131) or (fig|6666666.93207.peg.1375)	fig|6666666.95701.peg.529
rxn12846_c0	<=>	c0	Gly-Phe aminopeptidase_c0	(1) cpd00001[c0] + (1) cpd15605[c0] <=> (1) cpd00033[c0] + (1) cpd00066[c0]	(fig|6666666.95583.peg.3691) or (fig|6666666.95583.peg.2527)	(fig|6666666.93207.peg.1816) or (fig|6666666.93207.peg.2685) or (fig|6666666.93207.peg.436) or (fig|6666666.93207.peg.1303)	fig|6666666.95701.peg.3919
rxn00337_c0	<=>	c0	ATP:L-aspartate 4-phosphotransferase_c0	(1) cpd00002[c0] + (1) cpd00041[c0] <=> (1) cpd00008[c0] + (1) cpd01977[c0]	(fig|6666666.95583.peg.2650) or (fig|6666666.95583.peg.348)	(fig|6666666.93207.peg.1340) or (fig|6666666.93207.peg.1311)	((fig|6666666.95701.peg.4350) or (fig|6666666.95701.peg.3875) or (fig|6666666.95701.peg.4436)) or (fig|6666666.95701.peg.2155)
rxn05221_c0	<=>	c0	Na+/Proline-L symporter_c0	(1) cpd00129[e0] + (1) cpd00971[e0] <=> (1) cpd00129[c0] + (1) cpd00971[c0]	fig|6666666.95583.peg.2671	fig|6666666.93207.peg.1031	fig|6666666.95701.peg.4529
rxn08308_c0	<=>	c0	CDP-diacylglycerol synthetase (n-C14:1)_c0	(1) cpd00052[c0] + (1) cpd15523[c0] <=> (1) cpd00012[c0] + (1) cpd00067[c0] + (1) cpd15422[c0]	fig|6666666.95583.peg.2487	(fig|6666666.93207.peg.1130) or (fig|6666666.93207.peg.2397)	fig|6666666.95701.peg.3617
rxn01930_c0	=>	c0	3-Hydroxy-L-kynurenine hydrolase_c0	(1) cpd00001[c0] + (1) cpd02065[c0] => (1) cpd00035[c0] + (1) cpd00067[c0] + (1) cpd00483[c0]	fig|6666666.95583.peg.2503	not in model	not in model
rxn05434_c0	=>	c0	6-methyl-trans-oct-2-enoyl-ACP:NAD+ oxidoreductase (A-specific)_c0	(1) cpd00004[c0] + (1) cpd00067[c0] + (1) cpd11502[c0] => (1) cpd00003[c0] + (1) cpd11503[c0]	fig|6666666.95583.peg.756	fig|6666666.93207.peg.623
rxn00140_c0	<=>	c0	adenosine 3',5'-phosphate 5'-nucleotidohydrolase_c0	(1) cpd00001[c0] + (1) cpd00446[c0] <=> (1) cpd00018[c0] + (1) cpd00067[c0]	fig|6666666.95583.peg.1023	not in model	not in model
rxn05346_c0	=>	c0	butyryl-[acyl-carrier protein]:malonyl-[acyl-carrier-protein] C-acyltransferase (decarboxylating)_c0	(1) cpd11464[c0] + (1) cpd11492[c0] => (1) cpd00011[c0] + (1) cpd11486[c0] + (1) cpd11493[c0]	((fig|6666666.95583.peg.1666) or (fig|6666666.95583.peg.498)) and ((fig|6666666.95583.peg.1035) or (fig|6666666.95583.peg.1663) or (fig|6666666.95583.peg.1030) or (fig|6666666.95583.peg.617))	(fig|6666666.93207.peg.367) and (fig|6666666.93207.peg.118)	((fig|6666666.95701.peg.2902) and (fig|6666666.95701.peg.2907)) or (fig|6666666.95701.peg.2198)
rxn03248_c0	<=>	c0	Hexanoyl-CoA:acetyl-CoA C-acyltransferase_c0	(1) cpd00022[c0] + (1) cpd03124[c0] <=> (1) cpd00010[c0] + (1) cpd03121[c0]	fig|6666666.95583.peg.1844	not in model	fig|6666666.95701.peg.1852
rxn05516_c0	=>	c0	Cadmium-translocating P-type ATPase_c0	(1) cpd00001[c0] + (1) cpd00002[c0] + (1) cpd01012[c0] => (1) cpd00008[c0] + (1) cpd00009[c0] + (1) cpd00067[c0] + (1) cpd01012[e0]	(fig|6666666.95583.peg.1031) or (fig|6666666.95583.peg.894) or (fig|6666666.95583.peg.1919) or (fig|6666666.95583.peg.237) or (fig|6666666.95583.peg.2035)	(fig|6666666.93207.peg.91) or (fig|6666666.93207.peg.2558) or (fig|6666666.93207.peg.1395) or (fig|6666666.93207.peg.1870) or (fig|6666666.93207.peg.1864)	(fig|6666666.95701.peg.1651) or (fig|6666666.95701.peg.4123) or (fig|6666666.95701.peg.3069) or (fig|6666666.95701.peg.3831) or (fig|6666666.95701.peg.2661) or (fig|6666666.95701.peg.4137) or (fig|6666666.95701.peg.1128) or (fig|6666666.95701.peg.4128)
rxn05142_c0	<=>	c0	sinapoyl aldehyde:NAD oxidoreductase_c0	(1) cpd00001[c0] + (1) cpd00003[c0] + (1) cpd03333[c0] <=> (1) cpd00004[c0] + (2) cpd00067[c0] + (1) cpd00373[c0]	fig|6666666.95583.peg.679	fig|6666666.93207.peg.1285	(fig|6666666.95701.peg.3427) or (fig|6666666.95701.peg.1511)
rxn05733_c0	=>	c0	O3-acetyl-L-serine:thiosulfate 2-amino-2-carboxyethyltransferase (reducing, L-cysteine-forming)_c0	(1) cpd00268[c0] + (1) cpd00722[c0] + (1) cpd11421[c0] => (1) cpd00029[c0] + (1) cpd00067[c0] + (1) cpd00081[c0] + (1) cpd00084[c0] + (1) cpd11420[c0]	fig|6666666.95583.peg.2770	fig|6666666.93207.peg.1291	(fig|6666666.95701.peg.2673) or (fig|6666666.95701.peg.830) or (fig|6666666.95701.peg.3029) or (fig|6666666.95701.peg.4147)
rxn00416_c0	=>	c0	L-aspartate:L-glutamine amido-ligase (AMP-forming)_c0	(1) cpd00001[c0] + (1) cpd00002[c0] + (1) cpd00041[c0] + (1) cpd00053[c0] => (1) cpd00012[c0] + (1) cpd00018[c0] + (1) cpd00023[c0] + (2) cpd00067[c0] + (1) cpd00132[c0]	fig|6666666.95583.peg.1172		not in model
rxn00827_c0	=>	c0	CTP:N-acetylneuraminate cytidylyltransferase_c0	(1) cpd00052[c0] + (1) cpd00232[c0] => (1) cpd00012[c0] + (1) cpd00067[c0] + (1) cpd00112[c0]	fig|6666666.95583.peg.306	fig|6666666.93207.peg.2367	not in model
rxn09206_c0	=>	c0	Phosphatidylserine syntase (n-C14:0)_c0	(1) cpd00054[c0] + (1) cpd15423[c0] => (1) cpd00046[c0] + (2) cpd00067[c0] + (1) cpd15553[c0]	fig|6666666.95583.peg.1539	fig|6666666.93207.peg.2221	not in model
rxn12158_c0	<=>	c0	ADP:alpha-D-aldose-1-phosphate adenylyltransferase_c0	(1) cpd00008[c0] + (1) cpd00089[c0] <=> (1) cpd00009[c0] + (1) cpd00387[c0]	fig|6666666.95583.peg.1889	not in model	not in model
rxn10147_c0	=>	c0	ABC-5-RXN.cp_c0	(1) cpd00001[c0] + (1) cpd00002[c0] + (1) cpd00635[e0] => (1) cpd00008[c0] + (1) cpd00009[c0] + (1) cpd00067[c0] + (1) cpd00635[c0]	() and (fig|6666666.95583.peg.34) and (fig|6666666.95583.peg.33) and (fig|6666666.95583.peg.35)	(fig|6666666.93207.peg.1988) and () and () and ()	(fig|6666666.95701.peg.1488) and () and ((fig|6666666.95701.peg.2277) or (fig|6666666.95701.peg.4404) or (fig|6666666.95701.peg.1487)) and (fig|6666666.95701.peg.1486)
rxn09209_c0	=>	c0	Phosphatidylserine syntase (n-C16:1)_c0	(1) cpd00054[c0] + (1) cpd15418[c0] => (1) cpd00046[c0] + (2) cpd00067[c0] + (1) cpd15556[c0]	fig|6666666.95583.peg.1539	fig|6666666.93207.peg.2221	not in model
rxn12512_c0	=>	c0	(R)-4'-Phosphopantothenate:L-cysteine ligase_c0	(1) cpd00002[c0] + (1) cpd00084[c0] + (1) cpd02201[c0] => (1) cpd00012[c0] + (1) cpd00018[c0] + (2) cpd00067[c0] + (1) cpd02666[c0]	fig|6666666.95583.peg.3137	fig|6666666.93207.peg.1058	fig|6666666.95701.peg.2191
rxn08669_c0	=>	c0	Glycerophosphodiester phosphodiesterase_c0	(1) cpd00001[c0] + (1) cpd02090[c0] => (1) cpd00067[c0] + (1) cpd00080[c0] + (1) cpd00100[c0]	fig|6666666.95583.peg.705	not in model	(fig|6666666.95701.peg.1361) or (fig|6666666.95701.peg.3359) or (fig|6666666.95701.peg.3358) or (fig|6666666.95701.peg.3035)
rxn00902_c0	<=	c0	acetyl-CoA:3-methyl-2-oxobutanoate C-acetyltransferase (thioester-hydrolysing, carboxymethyl-forming)_c0	(1) cpd00010[c0] + (1) cpd00067[c0] + (1) cpd01646[c0] <= (1) cpd00001[c0] + (1) cpd00022[c0] + (1) cpd00123[c0]	fig|6666666.95583.peg.1540	(fig|6666666.93207.peg.2734) or (fig|6666666.93207.peg.2219)	(fig|6666666.95701.peg.606) or (fig|6666666.95701.peg.2197) or (fig|6666666.95701.peg.973)
rxn06672_c0	<=>	c0	biotin-carboxyl-carrier-protein:carbon-dioxide ligase (ADP-forming)_c0	(1) cpd00002[c0] + (1) cpd00242[c0] + (1) cpd12848[c0] <=> (1) cpd00008[c0] + (1) cpd00009[c0] + (1) cpd00067[c0] + (1) cpd12543[c0]	() and () and (fig|6666666.95583.peg.1901) and ()	((fig|6666666.93207.peg.1717) or (fig|6666666.93207.peg.2354)) and () and () and (fig|6666666.93207.peg.2355)	() and ((fig|6666666.95701.peg.2049) or (fig|6666666.95701.peg.2899)) and (fig|6666666.95701.peg.1916) and ((fig|6666666.95701.peg.2049) or (fig|6666666.95701.peg.2901))
rxn02961_c0	<=>	c0	CTP:ethanolamine-phosphate cytidylyltransferase_c0	(1) cpd00052[c0] + (1) cpd02233[c0] <=> (1) cpd00012[c0] + (1) cpd00067[c0] + (1) cpd03379[c0]	fig|6666666.95583.peg.1869	fig|6666666.93207.peg.619	fig|6666666.95701.peg.77
rxn00649_c0	=>	c0	O3-acetyl-L-serine:hydrogen-sulfide 2-amino-2-carboxyethyltransferase_c0	(1) cpd00239[c0] + (1) cpd00722[c0] => (1) cpd00029[c0] + (1) cpd00084[c0]	fig|6666666.95583.peg.2770	fig|6666666.93207.peg.1291	(fig|6666666.95701.peg.2673) or (fig|6666666.95701.peg.3029) or (fig|6666666.95701.peg.830) or (fig|6666666.95701.peg.4147)
rxn01739_c0	<=>	c0	ATP:shikimate 3-phosphotransferase_c0	(1) cpd00002[c0] + (1) cpd00383[c0] <=> (1) cpd00008[c0] + (1) cpd00067[c0] + (1) cpd02030[c0]	(fig|6666666.95583.peg.1816) or (fig|6666666.95583.peg.3905)	fig|6666666.93207.peg.2215	fig|6666666.95701.peg.4013
rxn01268_c0	=>	c0	Prephenate:NAD+ oxidoreductase(decarboxylating)_c0	(1) cpd00003[c0] + (1) cpd00219[c0] => (1) cpd00004[c0] + (1) cpd00011[c0] + (1) cpd00868[c0]	fig|6666666.95583.peg.1282	fig|6666666.93207.peg.368	fig|6666666.95701.peg.1798
rxn00361_c0	<=>	c0	ATP:adenylylsulfate 3'-phosphotransferase_c0	(1) cpd00002[c0] + (1) cpd00193[c0] <=> (1) cpd00008[c0] + (1) cpd00044[c0] + (1) cpd00067[c0]	fig|6666666.95583.peg.3352	fig|6666666.93207.peg.2328	not in model
rxn01974_c0	<=>	c0	LL-2,6-Diaminoheptanedioate 2-epimerase_c0	(1) cpd00504[c0] <=> (1) cpd00516[c0]	(fig|6666666.95583.peg.1822) or (fig|6666666.95583.peg.2640)	fig|6666666.93207.peg.203
rxn00242_c0	=>	c0	guanosine-3',5'-bis(diphosphate) 3'-diphosphohydrolase_c0	(1) cpd00001[c0] + (1) cpd00905[c0] => (1) cpd00012[c0] + (1) cpd00031[c0]	fig|6666666.95583.peg.1043	fig|6666666.93207.peg.856	fig|6666666.95701.peg.3204
rxn12641_c0	<=>	c0	RXN0-6977.c_c0	(1) cpd00001[c0] + (1) cpd11585[c0] <=> (1) cpd00033[c0] + (1) cpd00035[c0]	(fig|6666666.95583.peg.3691) or (fig|6666666.95583.peg.2527)	(fig|6666666.93207.peg.1816) or (fig|6666666.93207.peg.2685) or (fig|6666666.93207.peg.436) or (fig|6666666.93207.peg.1303)	fig|6666666.95701.peg.3919
rxn00762_c0	<=>	c0	glycerol:NAD+ 2-oxidoreductase_c0	(1) cpd00003[c0] + (1) cpd00100[c0] <=> (1) cpd00004[c0] + (1) cpd00067[c0] + (1) cpd00157[c0]	(fig|6666666.95583.peg.1651) or (fig|6666666.95583.peg.1651)	not in model	(fig|6666666.95701.peg.323) or (fig|6666666.95701.peg.323)
rxn01635_c0	<=	c0	1-Pyrroline-4-hydroxy-2-carboxylate aminohydrolase (decyclizing)_c0	(1) cpd00001[c0] + (1) cpd00067[c0] + (1) cpd02626[c0] <= (1) cpd00013[c0] + (1) cpd00340[c0]	fig|6666666.95583.peg.1670	fig|6666666.93207.peg.389	(fig|6666666.95701.peg.1922) or (fig|6666666.95701.peg.4402)
rxn03057_c0	<=>	c0	5-Methylthio-5-deoxy-D-ribose-1-phosphate ketol-isomerase_c0	(1) cpd02574[c0] <=> (1) cpd02791[c0]	fig|6666666.95583.peg.3309	not in model	fig|6666666.95701.peg.1479
rxn04384_c0	<=>	c0	adenosylcobyric acid:(R)-1-aminopropan-2-yl phosphate ligase_c0	(1) cpd00002[c0] + (1) cpd02547[c0] + (1) cpd03917[c0] <=> (1) cpd00008[c0] + (1) cpd00009[c0] + (1) cpd00067[c0] + (1) cpd03919[c0]	fig|6666666.95583.peg.3855	not in model	fig|6666666.95701.peg.1522
rxn03887_c0	=>	c0	galactarate hydro-lyase (5-dehydro-4-deoxy-D-glucarate-forming)_c0	(1) cpd00652[c0] => (1) cpd00001[c0] + (1) cpd00515[c0]	fig|6666666.95583.peg.2861	fig|6666666.93207.peg.1707	(fig|6666666.95701.peg.2834) or (fig|6666666.95701.peg.4301)
rxn02775_c0	<=>	c0	S-adenosyl-L-methionine:precorrin-4 C20-methyltransferase_c0	(1) cpd00017[c0] + (1) cpd01620[c0] <=> (1) cpd00019[c0] + (1) cpd00067[c0] + (1) cpd03420[c0]	fig|6666666.95583.peg.36	not in model	(fig|6666666.95701.peg.1492) or (fig|6666666.95701.peg.949)
rxn00060_c0	=>	c0	porphobilinogen:(4-[2-carboxyethyl]-3-[carboxymethyl]pyrrol-2-yl)methyltransferase (hydrolysing)_c0	(1) cpd00001[c0] + (4) cpd00689[c0] => (4) cpd00013[c0] + (1) cpd00755[c0]	fig|6666666.95583.peg.2667	fig|6666666.93207.peg.1281	fig|6666666.95701.peg.1513
rxn00225_c0	<=>	c0	ATP:acetate phosphotransferase_c0	(1) cpd00002[c0] + (1) cpd00029[c0] <=> (1) cpd00008[c0] + (1) cpd00196[c0]	fig|6666666.95583.peg.1372	fig|6666666.93207.peg.1274	fig|6666666.95701.peg.2789
rxn05350_c0	=>	c0	hexanoyl-[acyl-carrier protein]:malonyl-[acyl-carrier-protein] C-acyltransferase (decarboxylating)_c0	(1) cpd00067[c0] + (1) cpd11472[c0] + (1) cpd11492[c0] => (1) cpd00011[c0] + (1) cpd11490[c0] + (1) cpd11493[c0]	((fig|6666666.95583.peg.498) or (fig|6666666.95583.peg.1666)) and ((fig|6666666.95583.peg.1663) or (fig|6666666.95583.peg.1035) or (fig|6666666.95583.peg.1030) or (fig|6666666.95583.peg.617))	(fig|6666666.93207.peg.367) and (fig|6666666.93207.peg.118)	((fig|6666666.95701.peg.2902) and (fig|6666666.95701.peg.2907)) or (fig|6666666.95701.peg.2198)
rxn09198_c0	<=>	c0	Phosphatidylserine decarboxylase (n-C14:0)_c0	(2) cpd00067[c0] + (1) cpd15553[c0] <=> (1) cpd00011[c0] + (1) cpd15529[c0]	fig|6666666.95583.peg.1538	(fig|6666666.93207.peg.2720) or (fig|6666666.93207.peg.2222)	(fig|6666666.95701.peg.2679) or (fig|6666666.95701.peg.2016)
rxn00780_c0	<=>	c0	ATP:D-glyceraldehyde 3-phosphotransferase_c0	(1) cpd00002[c0] + (1) cpd00448[c0] <=> (1) cpd00008[c0] + (1) cpd00067[c0] + (1) cpd00102[c0]	fig|6666666.95583.peg.999	fig|6666666.93207.peg.2400	(fig|6666666.95701.peg.4238) or (fig|6666666.95701.peg.2257)
rxn00148_c0	<=>	c0	ATP:pyruvate 2-O-phosphotransferase_c0	(1) cpd00002[c0] + (1) cpd00020[c0] <=> (1) cpd00008[c0] + (1) cpd00061[c0] + (1) cpd00067[c0]	fig|6666666.95583.peg.3577	fig|6666666.93207.peg.694	fig|6666666.95701.peg.2103
rxn01102_c0	<=>	c0	ATP:(R)-glycerate 3-phosphotransferase_c0	(1) cpd00002[c0] + (1) cpd00223[c0] <=> (1) cpd00008[c0] + (1) cpd00067[c0] + (1) cpd00169[c0]	fig|6666666.95583.peg.999	fig|6666666.93207.peg.2400	((fig|6666666.95701.peg.4238) or (fig|6666666.95701.peg.2257)) or (fig|6666666.95701.peg.3697)
rxn05569_c0	<=>	c0	D-glucosamine transport via PEP:Pyr PTS_c0	(1) cpd00061[c0] + (1) cpd00276[e0] <=> (1) cpd00020[c0] + (1) cpd00288[c0]	() and ((fig|6666666.95583.peg.2172) or (fig|6666666.95583.peg.2113))	not in model	(fig|6666666.95701.peg.3640) and ()
rxn05358_c0	<=>	c0	2-methylbutanoyl-CoA:[acyl-carrier-protein] transferase_c0	(1) cpd00760[c0] + (1) cpd11493[c0] <=> (1) cpd00010[c0] + (1) cpd00067[c0] + (1) cpd11495[c0]	(fig|6666666.95583.peg.2292) or (fig|6666666.95583.peg.256) or (fig|6666666.95583.peg.253)	fig|6666666.93207.peg.718	fig|6666666.95701.peg.2904
rxn00789_c0	<=	c0	1-(5-phospho-D-ribosyl)-ATP:diphosphate phospho-alpha-D-ribosyl-transferase_c0	(1) cpd00012[c0] + (1) cpd00067[c0] + (1) cpd01775[c0] <= (1) cpd00002[c0] + (1) cpd00103[c0]	fig|6666666.95583.peg.1319	fig|6666666.93207.peg.772	(fig|6666666.95701.peg.2693) or ((fig|6666666.95701.peg.2694) and ())
rxn02374_c0	=>	c0	R03314_c0	(1) cpd00858[c0] => (1) cpd00001[c0] + (1) cpd00067[c0] + (1) cpd02431[c0]
rxn03436_c0	<=>	c0	(S)-2-Aceto-2-hydroxybutanoate:NADP+ oxidoreductase (isomerizing)_c0	(1) cpd00498[c0] <=> (1) cpd10162[c0]	(fig|6666666.95583.peg.159) or (fig|6666666.95583.peg.159)	(fig|6666666.93207.peg.2655) or (fig|6666666.93207.peg.2655)	(fig|6666666.95701.peg.2196) or (fig|6666666.95701.peg.2196)
rxn05560_c0	<=>	c0	D-fructose transport via PEP:Pyr PTS_c0	(1) cpd00061[c0] + (1) cpd00082[e0] <=> (1) cpd00020[c0] + (1) cpd00802[c0]	() and () and () and ((fig|6666666.95583.peg.2113) or (fig|6666666.95583.peg.2172)) and ()	not in model	(fig|6666666.95701.peg.3640) and (fig|6666666.95701.peg.4393) and (fig|6666666.95701.peg.4393) and (fig|6666666.95701.peg.4393) and ()
rxn05437_c0	=>	c0	12-methyl-trans-tetra-dec-2-enoyl-ACP:NAD+ oxidoreductase (A-specific)_c0	(1) cpd00004[c0] + (1) cpd00067[c0] + (1) cpd11514[c0] => (1) cpd00003[c0] + (1) cpd11515[c0]	fig|6666666.95583.peg.756	fig|6666666.93207.peg.623
rxn00781_c0	<=>	c0	D-glyceraldehyde-3-phosphate:NAD+ oxidoreductase (phosphorylating)_c0	(1) cpd00003[c0] + (1) cpd00009[c0] + (1) cpd00102[c0] <=> (1) cpd00004[c0] + (1) cpd00067[c0] + (1) cpd00203[c0]	(fig|6666666.95583.peg.2775) or (fig|6666666.95583.peg.400)	fig|6666666.93207.peg.620	fig|6666666.95701.peg.332
rxn05319_c0	<=	c0	TRANS-RXNBWI-115401.ce.maizeexp.OH_c0	(1) cpd00001[e0] <= (1) cpd00001[c0]
rxn05408_c0	<=>	c0	2-methylpropionyl-CoA:[acyl-carrier-protein] transferase_c0	(1) cpd00481[c0] + (1) cpd11493[c0] <=> (1) cpd00010[c0] + (1) cpd00067[c0] + (1) cpd11545[c0]	(fig|6666666.95583.peg.2292) or (fig|6666666.95583.peg.256) or (fig|6666666.95583.peg.253)	fig|6666666.93207.peg.718	fig|6666666.95701.peg.2904
rxn10337_c0	<=>	c0	isoheptadecanoyl-cardiolipin synthase_c0	(2) cpd15722[c0] <=> (1) cpd00100[c0] + (1) cpd15794[c0]	(fig|6666666.95583.peg.10) or (fig|6666666.95583.peg.3217) or (fig|6666666.95583.peg.3741)		(fig|6666666.95701.peg.178) or (fig|6666666.95701.peg.3950)
rxn08336_c0	=>	c0	dihydroorotic acid (menaquinone-8)_c0	(1) cpd00282[c0] + (1) cpd15500[c0] => (1) cpd00247[c0] + (1) cpd15499[c0]	(fig|6666666.95583.peg.2517) and ((fig|6666666.95583.peg.2515) or (fig|6666666.95583.peg.1834))	fig|6666666.93207.peg.1262	(fig|6666666.95701.peg.452) and (fig|6666666.95701.peg.453)
rxn05293_c0	=>	c0	2C-methyl-D-erythritol 2,4 cyclodiphosphate dehydratase_c0	(1) cpd00004[c0] + (1) cpd00067[c0] + (1) cpd08301[c0] => (1) cpd00001[c0] + (1) cpd00003[c0] + (1) cpd08615[c0]	fig|6666666.95583.peg.689	fig|6666666.93207.peg.1601	fig|6666666.95701.peg.3615
rxn05401_c0	<=>	c0	13-methyl-3-oxo-tetra-decanoyl-ACP:NADP+ oxidoreductase_c0	(1) cpd00005[c0] + (1) cpd00067[c0] + (1) cpd11537[c0] <=> (1) cpd00006[c0] + (1) cpd11538[c0]	(fig|6666666.95583.peg.3205) or (fig|6666666.95583.peg.1664)	(fig|6666666.93207.peg.1951) or (fig|6666666.93207.peg.1259) or (fig|6666666.93207.peg.116)	(fig|6666666.95701.peg.2044) or (fig|6666666.95701.peg.2903) or (fig|6666666.95701.peg.4182)
rxn02264_c0	<=>	c0	Hydroxymethylbilane hydro-lyase(cyclizing)_c0	(1) cpd00755[c0] <=> (1) cpd00001[c0] + (1) cpd00774[c0]	fig|6666666.95583.peg.2528	fig|6666666.93207.peg.783
rxn10338_c0	<=>	c0	anteisoheptadecanoyl-cardiolipin synthase_c0	(2) cpd15723[c0] <=> (1) cpd00100[c0] + (1) cpd15795[c0]	(fig|6666666.95583.peg.3217) or (fig|6666666.95583.peg.3741) or (fig|6666666.95583.peg.10)		(fig|6666666.95701.peg.178) or (fig|6666666.95701.peg.3950)
rxn03185_c0	<=>	c0	R04661_c0	(1) cpd00112[c0] + (1) cpd02999[c0] <=> (1) cpd00046[c0] + (1) cpd00067[c0] + (1) cpd03660[c0]	fig|6666666.95583.peg.684	fig|6666666.93207.peg.1802	fig|6666666.95701.peg.2140
rxn09202_c0	<=>	c0	Phosphatidylserine decarboxylase (n-C18:0)_c0	(2) cpd00067[c0] + (1) cpd15557[c0] <=> (1) cpd00011[c0] + (1) cpd15533[c0]	fig|6666666.95583.peg.1538	(fig|6666666.93207.peg.2720) or (fig|6666666.93207.peg.2222)	(fig|6666666.95701.peg.2016) or (fig|6666666.95701.peg.2679)
rxn02687_c0	<=>	c0	R03790_c0	(1) cpd00003[c0] + (1) cpd01357[c0] <=> (1) cpd00004[c0] + (1) cpd00067[c0] + (1) cpd01447[c0]	fig|6666666.95583.peg.502	fig|6666666.93207.peg.462	fig|6666666.95701.peg.4433
rxn03903_c0	<=>	c0	UDPMurAc(oyl-L-Ala-D-gamma-Glu-L-Lys-D-Ala-D-Ala):undecaprenyl-phosphate phospho-N-acetylmuramoyl-pentapeptide-transferase_c0	(1) cpd00286[c0] + (1) cpd02862[c0] <=> (1) cpd00091[c0] + (1) cpd02948[c0]	fig|6666666.95583.peg.3585	fig|6666666.93207.peg.114	fig|6666666.95701.peg.512
rxn00097_c0	<=>	c0	ATP:AMP phosphotransferase_c0	(1) cpd00002[c0] + (1) cpd00018[c0] + (1) cpd00067[c0] <=> (2) cpd00008[c0]	fig|6666666.95583.peg.1795	fig|6666666.93207.peg.861	(fig|6666666.95701.peg.2783) or (fig|6666666.95701.peg.3918)
rxn02212_c0	=>	c0	2-Dehydro-3-deoxy-D-arabino-heptonate 7-phosphate phosphate-lyase (cyclyzing)_c0	(1) cpd02857[c0] => (1) cpd00009[c0] + (1) cpd00699[c0]	fig|6666666.95583.peg.1285	fig|6666666.93207.peg.1217	(fig|6666666.95701.peg.3681) or (fig|6666666.95701.peg.2630) or (fig|6666666.95701.peg.2962)
rxn07670_c0	<=>	c0	hydroxycinnamoyl-CoA:anthocyanidin 3,5-diglucoside 5-O-glucoside-6'''-O-hydroxycinnamoyltransferase_c0	(1) cpd00192[c0] + (1) cpd05630[c0] <=> (1) cpd00010[c0] + (1) cpd15065[c0]	fig|6666666.95583.peg.1772	fig|6666666.93207.peg.1059	fig|6666666.95701.peg.1115
rxn05116_c0	=>	c0	R07406_c0	(1) cpd00067[c0] + (1) cpd04539[c0] => (1) cpd00011[c0] + (1) cpd08449[c0]	(fig|6666666.95583.peg.754) or (fig|6666666.95583.peg.1001)	fig|6666666.93207.peg.1182	(fig|6666666.95701.peg.3106) or (fig|6666666.95701.peg.1224)
rxn00250_c0	<=>	c0	Pyruvate:carbon-dioxide ligase (ADP-forming)_c0	(1) cpd00002[c0] + (1) cpd00020[c0] + (1) cpd00242[c0] <=> (1) cpd00008[c0] + (1) cpd00009[c0] + (1) cpd00032[c0] + (1) cpd00067[c0]	(fig|6666666.95583.peg.489) or (fig|6666666.95583.peg.3795)		not in model
rxn05324_c0	<=	c0	Dodecanoyl-[acyl-carrier protein]:malonyl-CoA C-acyltransferase(decarboxylating, oxoacyl- and enoyl-reducing)_c0	(1) cpd00003[c0] + (1) cpd11468[c0] <= (1) cpd00004[c0] + (2) cpd00067[c0] + (1) cpd11469[c0]	fig|6666666.95583.peg.756	fig|6666666.93207.peg.623	not in model
rxn10481_c0	=>	c0	Copper transport via ABC system_c0	(1) cpd00001[c0] + (1) cpd00002[c0] + (1) cpd00058[e0] => (1) cpd00008[c0] + (1) cpd00009[c0] + (1) cpd00058[c0] + (1) cpd00067[c0]	(fig|6666666.95583.peg.2035) or (fig|6666666.95583.peg.237) or (fig|6666666.95583.peg.1919) or (fig|6666666.95583.peg.894) or (fig|6666666.95583.peg.1031)	(fig|6666666.93207.peg.1864) or (fig|6666666.93207.peg.1870) or (fig|6666666.93207.peg.1395) or (fig|6666666.93207.peg.2558) or (fig|6666666.93207.peg.91)	(fig|6666666.95701.peg.1651) or (fig|6666666.95701.peg.4123) or (fig|6666666.95701.peg.3069) or (fig|6666666.95701.peg.3831) or (fig|6666666.95701.peg.2661) or (fig|6666666.95701.peg.4137) or (fig|6666666.95701.peg.1128) or (fig|6666666.95701.peg.4128)
rxn03535_c0	<=>	c0	ATP:cob(I)yrinic acid-a,c-diamide Cobeta-adenosyltransferase_c0	(1) cpd00002[c0] + (1) cpd00067[c0] + (1) cpd03915[c0] <=> (1) cpd00421[c0] + (1) cpd03916[c0]	fig|6666666.95583.peg.954	not in model	not in model
rxn00692_c0	<=>	c0	5,10-Methylenetetrahydrofolate:glycine hydroxymethyltransferase_c0	(1) cpd00001[c0] + (1) cpd00033[c0] + (1) cpd00125[c0] <=> (1) cpd00054[c0] + (1) cpd00087[c0]	fig|6666666.95583.peg.1667	(fig|6666666.93207.peg.2555) or (fig|6666666.93207.peg.761)	fig|6666666.95701.peg.2235
rxn00802_c0	<=>	c0	2-(Nomega-L-arginino)succinate arginine-lyase (fumarate-forming)_c0	(1) cpd02152[c0] <=> (1) cpd00051[c0] + (1) cpd00106[c0]	fig|6666666.95583.peg.3568	fig|6666666.93207.peg.798	fig|6666666.95701.peg.2151
rxn02160_c0	=>	c0	L-Histidinol-phosphate phosphohydrolase_c0	(1) cpd00001[c0] + (1) cpd00807[c0] => (1) cpd00009[c0] + (1) cpd00641[c0]	(fig|6666666.95583.peg.1007) or ((fig|6666666.95583.peg.1326) or (fig|6666666.95583.peg.1837))	fig|6666666.93207.peg.1667	fig|6666666.95701.peg.2172
rxn10230_c0	=>	c0	anteisopentadecanoyl-CDPdiacylglycerol-serine O-phosphatidyltransferase_c0	(1) cpd00054[c0] + (1) cpd15687[c0] => (1) cpd00046[c0] + (2) cpd00067[c0] + (1) cpd15693[c0]	fig|6666666.95583.peg.1539	fig|6666666.93207.peg.2221	not in model
rxn05413_c0	=>	c0	4-methyl-pentanoyl-ACP:malonyl-[acyl-carrier-protein] C-acyltransferase (decarboxylating)_c0	(1) cpd11492[c0] + (1) cpd11549[c0] => (1) cpd00011[c0] + (1) cpd11493[c0] + (1) cpd11550[c0]	((fig|6666666.95583.peg.498) or (fig|6666666.95583.peg.1666)) and ((fig|6666666.95583.peg.1663) or (fig|6666666.95583.peg.1035) or (fig|6666666.95583.peg.1030) or (fig|6666666.95583.peg.617))	(fig|6666666.93207.peg.367) and (fig|6666666.93207.peg.118)	(fig|6666666.95701.peg.2907) and (fig|6666666.95701.peg.2902)
rxn01997_c0	=>	c0	dTDPglucose 4,6-hydro-lyase_c0	(1) cpd00626[c0] => (1) cpd00001[c0] + (1) cpd00521[c0]	fig|6666666.95583.peg.2861	fig|6666666.93207.peg.1707	(fig|6666666.95701.peg.2834) or (fig|6666666.95701.peg.4301)
rxn08521_c0	<=>	c0	reduced-riboflavin:NAD+ oxidoreductase_c0	(1) cpd00004[c0] + (2) cpd00067[c0] + (1) cpd00220[c0] <=> (1) cpd00003[c0] + (1) cpd00739[c0]	fig|6666666.95583.peg.299	fig|6666666.93207.peg.2677	(fig|6666666.95701.peg.953) or (fig|6666666.95701.peg.3135)
rxn00171_c0	<=>	c0	acetaldehyde:NAD+ oxidoreductase (CoA-acetylating)_c0	(1) cpd00003[c0] + (1) cpd00010[c0] + (1) cpd00071[c0] <=> (1) cpd00004[c0] + (1) cpd00022[c0] + (1) cpd00067[c0]	(fig|6666666.95583.peg.3774) or (fig|6666666.95583.peg.3770)	fig|6666666.93207.peg.2529	fig|6666666.95701.peg.1823
rxn03958_c0	<=>	c0	1-Deoxy-D-xylulose-5-phosphate isomeroreductase_c0	(1) cpd00006[c0] + (1) cpd08286[c0] <=> (1) cpd00005[c0] + (1) cpd00067[c0] + (1) cpd08289[c0]	fig|6666666.95583.peg.2486	fig|6666666.93207.peg.2396	fig|6666666.95701.peg.3610
rxn00178_c0	<=>	c0	Acetyl-CoA:acetyl-CoA C-acetyltransferase_c0	(2) cpd00022[c0] <=> (1) cpd00010[c0] + (1) cpd00279[c0]	(fig|6666666.95583.peg.1844) or (fig|6666666.95583.peg.1844)	not in model	(fig|6666666.95701.peg.1852) or (fig|6666666.95701.peg.1852)
rxn01362_c0	<=	c0	Orotidine-5'-phosphate:diphosphate phospho-alpha-D-ribosyl-transferase_c0	(1) cpd00012[c0] + (1) cpd00067[c0] + (1) cpd00810[c0] <= (1) cpd00103[c0] + (1) cpd00247[c0]	(fig|6666666.95583.peg.474) or (fig|6666666.95583.peg.3185)	(fig|6666666.93207.peg.177) or (fig|6666666.93207.peg.309)	(fig|6666666.95701.peg.451) or (fig|6666666.95701.peg.432)
rxn03174_c0	<=	c0	2-Amino-4-hydroxy-6-(erythro-1,2,3-trihydroxypropyl) dihydropteridine triphosphate hydrolase_c0	(1) cpd00001[c0] + (1) cpd02978[c0] <= (1) cpd03666[c0]	fig|6666666.95583.peg.2050	fig|6666666.93207.peg.2090	(fig|6666666.95701.peg.2004) or (fig|6666666.95701.peg.3959)
rxn10125_c0	<=>	c0	NAD(P) transhydrogenase (periplasm)_c0	(1) cpd00004[c0] + (1) cpd00006[c0] + (2) cpd00067[e0] <=> (1) cpd00003[c0] + (1) cpd00005[c0] + (2) cpd00067[c0]	((fig|6666666.95583.peg.372) or (fig|6666666.95583.peg.373) or (fig|6666666.95583.peg.598) or (fig|6666666.95583.peg.597)) and (fig|6666666.95583.peg.371)	not in model	not in model
rxn05161_c0	=>	c0	nonpolar-amino-acid-transporting ATPase_c0	(1) cpd00001[c0] + (1) cpd00002[c0] + (1) cpd00107[e0] => (1) cpd00008[c0] + (1) cpd00009[c0] + (1) cpd00067[c0] + (1) cpd00107[c0]	((fig|6666666.95583.peg.3827) or (fig|6666666.95583.peg.779) or (fig|6666666.95583.peg.3470) or (fig|6666666.95583.peg.1508)) or ((fig|6666666.95583.peg.775) or (fig|6666666.95583.peg.3466) or (fig|6666666.95583.peg.1504)) or ((fig|6666666.95583.peg.3468) or (fig|6666666.95583.peg.1506) or (fig|6666666.95583.peg.777) or (fig|6666666.95583.peg.3825)) or ((fig|6666666.95583.peg.3469) or (fig|666666…	((fig|6666666.93207.peg.513) or (fig|6666666.93207.peg.668)) or ((fig|6666666.93207.peg.509) or (fig|6666666.93207.peg.664)) or ((fig|6666666.93207.peg.666) or (fig|6666666.93207.peg.511)) or ((fig|6666666.93207.peg.512) or (fig|6666666.93207.peg.667)) or ((fig|6666666.93207.peg.510) or (fig|6666666.93207.peg.665))	((fig|6666666.95701.peg.2724) or (fig|6666666.95701.peg.4209)) or ((fig|6666666.95701.peg.3104) or (fig|6666666.95701.peg.4213) or (fig|6666666.95701.peg.963) or (fig|6666666.95701.peg.1222) or (fig|6666666.95701.peg.2720)) or ((fig|6666666.95701.peg.4211) or (fig|6666666.95701.peg.2722)) or ((fig|6666666.95701.peg.2723) or (fig|6666666.95701.peg.4210)) or ((fig|6666666.95701.peg.4212) or (fig|66…
rxn00549_c0	=>	c0	D-Fructose-1,6-bisphosphate 1-phosphohydrolase_c0	(1) cpd00001[c0] + (1) cpd00290[c0] => (1) cpd00009[c0] + (1) cpd00072[c0]	(fig|6666666.95583.peg.2303) or (fig|6666666.95583.peg.2588) or ((fig|6666666.95583.peg.1326) or (fig|6666666.95583.peg.1837))	(fig|6666666.93207.peg.885) or (fig|6666666.93207.peg.1667)	((fig|6666666.95701.peg.488) or (fig|6666666.95701.peg.2633) or (fig|6666666.95701.peg.1632)) or (fig|6666666.95701.peg.2172)
rxn03951_c0	<=>	c0	NAD-dependent threonine 4-phosphate dehydrogenase_c0	(1) cpd00003[c0] + (1) cpd03607[c0] <=> (1) cpd00004[c0] + (1) cpd00067[c0] + (1) cpd04539[c0]	((fig|6666666.95583.peg.1001) or (fig|6666666.95583.peg.754)) or ((fig|6666666.95583.peg.754) or (fig|6666666.95583.peg.1001))	(fig|6666666.93207.peg.1182) or (fig|6666666.93207.peg.1182)	((fig|6666666.95701.peg.1224) or (fig|6666666.95701.peg.3106)) or ((fig|6666666.95701.peg.1224) or (fig|6666666.95701.peg.3106))
rxn02938_c0	=>	c0	1-(5-phospho-D-ribosyl)-5-amino-4-imidazolecarboxylate carboxy-lyase_c0	(1) cpd00067[c0] + (1) cpd02893[c0] => (1) cpd00011[c0] + (1) cpd02140[c0]	((fig|6666666.95583.peg.3292) and ()) or (fig|6666666.95583.peg.3292)	((fig|6666666.93207.peg.1664) and ()) or (fig|6666666.93207.peg.1664)	(() and (fig|6666666.95701.peg.434)) or (fig|6666666.95701.peg.434)
rxn07875_c0	<=>	c0	R08086_c0	(1) cpd00001[c0] + (1) cpd00003[c0] + (1) cpd01061[c0] <=> (1) cpd00004[c0] + (2) cpd00067[c0] + (1) cpd15165[c0]	fig|6666666.95583.peg.502	fig|6666666.93207.peg.462	fig|6666666.95701.peg.4433
rxn05418_c0	<=>	c0	8-methyl-3-oxo-nonanoyl-ACP:NADP+ oxidoreductase_c0	(1) cpd00005[c0] + (1) cpd00067[c0] + (1) cpd11554[c0] <=> (1) cpd00006[c0] + (1) cpd11555[c0]	(fig|6666666.95583.peg.3205) or (fig|6666666.95583.peg.1664)	(fig|6666666.93207.peg.116) or (fig|6666666.93207.peg.1951) or (fig|6666666.93207.peg.1259)	(fig|6666666.95701.peg.2903) or (fig|6666666.95701.peg.2044) or (fig|6666666.95701.peg.4182)
rxn00506_c0	=>	c0	Acetaldehyde:NAD+ oxidoreductase_c0	(1) cpd00001[c0] + (1) cpd00003[c0] + (1) cpd00071[c0] => (1) cpd00004[c0] + (1) cpd00029[c0] + (2) cpd00067[c0]	fig|6666666.95583.peg.1015	(fig|6666666.93207.peg.287) or (fig|6666666.93207.peg.2289)	not in model
rxn10060_c0	<=>	c0	NAD kinase (dTTP)_c0	(1) cpd00003[c0] + (1) cpd00357[c0] <=> (1) cpd00006[c0] + (1) cpd00067[c0] + (1) cpd00297[c0]	fig|6666666.95583.peg.2664	fig|6666666.93207.peg.865	fig|6666666.95701.peg.2142
rxn00727_c0	=>	c0	Chorismate pyruvate-lyase (amino-accepting)_c0	(1) cpd00053[c0] + (1) cpd00216[c0] => (1) cpd00020[c0] + (1) cpd00023[c0] + (1) cpd00067[c0] + (1) cpd00093[c0]	(fig|6666666.95583.peg.1104) and (fig|6666666.95583.peg.1105)	(fig|6666666.93207.peg.758) and (fig|6666666.93207.peg.2131)	((fig|6666666.95701.peg.4501) or (fig|6666666.95701.peg.1839)) and (fig|6666666.95701.peg.4500)
rxn05617_c0	<=>	c0	mannitol transport via PEP:Pyr PTS_c0	(1) cpd00061[c0] + (1) cpd00314[e0] <=> (1) cpd00020[c0] + (1) cpd00491[c0]	() and ((fig|6666666.95583.peg.2113) or (fig|6666666.95583.peg.2172)) and () and () and ()	not in model	() and () and () and () and (fig|6666666.95701.peg.3640)
rxn00465_c0	<=>	c0	L-Citrulline N5-carbamoyldihydrolase_c0	(1) cpd00001[c0] + (2) cpd00067[c0] + (1) cpd00274[c0] <=> (1) cpd00011[c0] + (1) cpd00013[c0] + (1) cpd00064[c0]	fig|6666666.95583.peg.3622	not in model	fig|6666666.95701.peg.914
rxn12638_c0	=>	c0	methionyl aminopeptidase_c0	(1) cpd00001[c0] + (1) cpd11588[c0] => (1) cpd00033[c0] + (1) cpd00129[c0]	(fig|6666666.95583.peg.3691) or (fig|6666666.95583.peg.2527)	(fig|6666666.93207.peg.1816) or (fig|6666666.93207.peg.2685) or (fig|6666666.93207.peg.436) or (fig|6666666.93207.peg.1303)	fig|6666666.95701.peg.3919
rxn05243_c0	<=>	c0	TRANS-RXNBWI-115637.ce.maizeexp.LEU_c0	(1) cpd00067[e0] + (1) cpd00107[e0] <=> (1) cpd00067[c0] + (1) cpd00107[c0]	fig|6666666.95583.peg.2674	not in model	(fig|6666666.95701.peg.2024) or (fig|6666666.95701.peg.4337) or (fig|6666666.95701.peg.4336)
rxn02268_c0	=>	c0	(S)-2-methylbutanoyl-CoA:oxygen 2,3-oxidoreductase_c0	(1) cpd00007[c0] + (2) cpd00760[c0] => (2) cpd00001[c0] + (2) cpd02125[c0]	fig|6666666.95583.peg.315	fig|6666666.93207.peg.145
rxn05127_c0	=>	c0	R07418_c0	(1) cpd00001[c0] + (1) cpd00006[c0] + (1) cpd11341[c0] => (1) cpd00005[c0] + (2) cpd00067[c0] + (1) cpd11408[c0]	fig|6666666.95583.peg.502	fig|6666666.93207.peg.462	fig|6666666.95701.peg.4433
rxn09105_c0	=>	c0	phosphatidylglycerol phosphate phosphatase (periplasm, n-C16:1)_c0	(1) cpd00001[c0] + (1) cpd15546[c0] => (1) cpd00009[c0] + (1) cpd00067[c0] + (1) cpd15539[c0]	fig|6666666.95583.peg.1531	fig|6666666.93207.peg.2168	fig|6666666.95701.peg.3883
rxn00305_c0	=>	c0	GTP:oxaloacetate carboxy-lyase (adding GTP;phosphoenolpyruvate-forming)_c0	(1) cpd00032[c0] + (1) cpd00038[c0] => (1) cpd00011[c0] + (1) cpd00031[c0] + (1) cpd00061[c0]	fig|6666666.95583.peg.3137	fig|6666666.93207.peg.1058	fig|6666666.95701.peg.2191
rxn05248_c0	=>	c0	FACOAL150(anteiso)_c0	(1) cpd00002[c0] + (1) cpd00010[c0] + (1) cpd11438[c0] => (1) cpd00012[c0] + (1) cpd00018[c0] + (1) cpd11439[c0]	(fig|6666666.95583.peg.255) or (fig|6666666.95583.peg.2470) or (fig|6666666.95583.peg.1944) or (fig|6666666.95583.peg.254) or (fig|6666666.95583.peg.259) or (fig|6666666.95583.peg.1032) or (fig|6666666.95583.peg.3525) or (fig|6666666.95583.peg.3285)	(fig|6666666.93207.peg.270) or (fig|6666666.93207.peg.1135) or (fig|6666666.93207.peg.1361) or (fig|6666666.93207.peg.1440)	(fig|6666666.95701.peg.4181) or (fig|6666666.95701.peg.2013) or (fig|6666666.95701.peg.1690) or (fig|6666666.95701.peg.3810) or (fig|6666666.95701.peg.4439)
rxn00612_c0	<=>	c0	sn-Glycerol-3-phosphate:NADP+ 2-oxidoreductase_c0	(1) cpd00006[c0] + (1) cpd00080[c0] <=> (1) cpd00005[c0] + (1) cpd00067[c0] + (1) cpd00095[c0]	(fig|6666666.95583.peg.891) or (fig|6666666.95583.peg.891)	(fig|6666666.93207.peg.1051) or (fig|6666666.93207.peg.1051)	not in model
rxn05539_c0	=>	c0	oligopeptide-transporting ATPase_c0	(1) cpd00001[c0] + (1) cpd00002[c0] + (1) cpd01017[e0] => (1) cpd00008[c0] + (1) cpd00009[c0] + (1) cpd00067[c0] + (1) cpd01017[c0]	fig|6666666.95583.peg.1045	(fig|6666666.93207.peg.2421) or (fig|6666666.93207.peg.1766)	(fig|6666666.95701.peg.1939) or ((fig|6666666.95701.peg.1545) or (fig|6666666.95701.peg.1153) or (fig|6666666.95701.peg.491)) or ((fig|6666666.95701.peg.2341) or (fig|6666666.95701.peg.1941))
rxn05461_c0	<=>	c0	3-Hydroxyoctodecanoyl-ACP:NADP+ oxidoreductase_c0	(1) cpd00005[c0] + (1) cpd00067[c0] + (1) cpd11570[c0] <=> (1) cpd00006[c0] + (1) cpd11571[c0]	(fig|6666666.95583.peg.1664) or (fig|6666666.95583.peg.3205)	(fig|6666666.93207.peg.1259) or (fig|6666666.93207.peg.1951) or (fig|6666666.93207.peg.116)	(fig|6666666.95701.peg.4182) or (fig|6666666.95701.peg.2044) or (fig|6666666.95701.peg.2903)
rxn01701_c0	<=>	c0	Palmitoyl-CoA:retinol O-acyltransferase_c0	(1) cpd00134[c0] + (1) cpd00365[c0] <=> (1) cpd00010[c0] + (1) cpd01691[c0]	(fig|6666666.95583.peg.1371) or (fig|6666666.95583.peg.931)	fig|6666666.93207.peg.1273	not in model
rxn02159_c0	<=>	c0	L-Histidinol:NAD+ oxidoreductase_c0	(1) cpd00003[c0] + (1) cpd00641[c0] <=> (1) cpd00004[c0] + (1) cpd00067[c0] + (1) cpd01324[c0]	(fig|6666666.95583.peg.759) or (fig|6666666.95583.peg.759)	(fig|6666666.93207.peg.1297) or (fig|6666666.93207.peg.1297)	(fig|6666666.95701.peg.2692) or (fig|6666666.95701.peg.2692)
rxn08083_c0	=>	c0	1-tetradecanoyl-sn-glycerol 3-phosphate O-acyltransferase (n-C12:0)_c0	(1) cpd00067[c0] + (1) cpd11468[c0] + (1) cpd15325[c0] => (1) cpd11493[c0] + (1) cpd15521[c0]	fig|6666666.95583.peg.2617	(fig|6666666.93207.peg.1131) or (fig|6666666.93207.peg.1375)	fig|6666666.95701.peg.529
rxn10222_c0	<=>	c0	isotetradecanoyl-phosphatidate cytidylyltransferase_c0	(1) cpd00052[c0] + (1) cpd15679[c0] <=> (1) cpd00012[c0] + (1) cpd00067[c0] + (1) cpd15685[c0]	fig|6666666.95583.peg.2487	(fig|6666666.93207.peg.1130) or (fig|6666666.93207.peg.2397)	fig|6666666.95701.peg.3617
rxn10263_c0	<=>	c0	anteisopentadecanoyl-CDPdiacylglycerol:sn-glycerol-3-phosphate 3-phosphatidyltransferase_c0	(1) cpd00080[c0] + (1) cpd15687[c0] <=> (1) cpd00046[c0] + (1) cpd15720[c0]	fig|6666666.95583.peg.2593	(fig|6666666.93207.peg.1258) or (fig|6666666.93207.peg.1129)	(fig|6666666.95701.peg.3791) or (fig|6666666.95701.peg.2320)
rxn02791_c0	<=>	c0	(5-Glutamyl)-peptide:amino-acid 5-glutamyltransferase_c0	(1) cpd00023[c0] + (1) cpd01651[c0] <=> (1) cpd00001[c0] + (1) cpd03407[c0]	(fig|6666666.95583.peg.1209) or (fig|6666666.95583.peg.1417)	not in model	not in model
rxn05466_c0	<=>	c0	TRANS-RXN-173.ce_c0	(1) cpd00013[e0] <=> (1) cpd00013[c0]	fig|6666666.95583.peg.2643	(fig|6666666.93207.peg.1490) or (fig|6666666.93207.peg.251)	(fig|6666666.95701.peg.237) or (fig|6666666.95701.peg.1422) or (fig|6666666.95701.peg.240) or (fig|6666666.95701.peg.2629)
rxn00917_c0	=>	c0	Xanthosine-5'-phosphate:L-glutamine amido-ligase (AMP-forming)_c0	(1) cpd00001[c0] + (1) cpd00002[c0] + (1) cpd00053[c0] + (1) cpd00497[c0] => (1) cpd00012[c0] + (1) cpd00018[c0] + (1) cpd00023[c0] + (3) cpd00067[c0] + (1) cpd00126[c0]	fig|6666666.95583.peg.414	fig|6666666.93207.peg.782	(fig|6666666.95701.peg.1078) or (fig|6666666.95701.peg.1496) or (fig|6666666.95701.peg.1624)
rxn01292_c0	<=>	c0	L-Arabinose aldose-ketose-isomerase_c0	(1) cpd00224[c0] <=> (1) cpd00397[c0]	(fig|6666666.95583.peg.1463) or (fig|6666666.95583.peg.628)	fig|6666666.93207.peg.2244	fig|6666666.95701.peg.3068
rxn00300_c0	=>	c0	GTP 7,8-8,9-dihydrolase (diphosphate-forming)_c0	(3) cpd00001[c0] + (1) cpd00038[c0] => (1) cpd00012[c0] + (1) cpd00047[c0] + (3) cpd00067[c0] + (1) cpd00957[c0]	fig|6666666.95583.peg.3850	(fig|6666666.93207.peg.1123) or (fig|6666666.93207.peg.572)	fig|6666666.95701.peg.1920
rxn02380_c0	<=>	c0	beta-D-Glucose 6-phosphate ketol-isomerase_c0	(1) cpd00863[c0] <=> (1) cpd00072[c0]	fig|6666666.95583.peg.3042	fig|6666666.93207.peg.1066	fig|6666666.95701.peg.321
rxn02026_c0	<=>	c0	serine-phosphoethanolamine ethanolaminephosphohydrolase_c0	(1) cpd00001[c0] + (1) cpd02415[c0] <=> (1) cpd00054[c0] + (1) cpd00067[c0] + (1) cpd00285[c0]	fig|6666666.95583.peg.1023	not in model	not in model
rxn05417_c0	=>	c0	6-methyl-heptanoyl-ACP:malonyl-[acyl-carrier-protein] C-acyltransferase (decarboxylating)_c0	(1) cpd11492[c0] + (1) cpd11553[c0] => (1) cpd00011[c0] + (1) cpd11493[c0] + (1) cpd11554[c0]	((fig|6666666.95583.peg.617) or (fig|6666666.95583.peg.1030) or (fig|6666666.95583.peg.1663) or (fig|6666666.95583.peg.1035)) and ((fig|6666666.95583.peg.498) or (fig|6666666.95583.peg.1666))	(fig|6666666.93207.peg.367) and (fig|6666666.93207.peg.118)	(fig|6666666.95701.peg.2907) and (fig|6666666.95701.peg.2902)
rxn05234_c0	=>	c0	2'-Deoxyguanosine 5'-triphosphate:oxydized-thioredoxin 2'-oxidoreductase_c0	(1) cpd00038[c0] + (1) cpd11421[c0] => (1) cpd00001[c0] + (1) cpd00241[c0] + (1) cpd11420[c0]	(fig|6666666.95583.peg.3541) or (fig|6666666.95583.peg.3539) or (fig|6666666.95583.peg.3096) or (fig|6666666.95583.peg.1708)	fig|6666666.93207.peg.183	(fig|6666666.95701.peg.4109) or (fig|6666666.95701.peg.911) or (fig|6666666.95701.peg.603)
rxn05585_c0	=>	c0	hexanesulfonate transport via ABC system_c0	(1) cpd00001[c0] + (1) cpd00002[c0] + (1) cpd11578[e0] => (1) cpd00008[c0] + (1) cpd00009[c0] + (1) cpd00067[c0] + (1) cpd11578[c0]	() and ((fig|6666666.95583.peg.3202) or (fig|6666666.95583.peg.3203)) and (fig|6666666.95583.peg.2331)	not in model	() and (fig|6666666.95701.peg.3621) and ()
rxn01157_c0	<=>	c0	D-glutamate hydro-lyase (cyclizing; 5-oxo-D-proline-forming)_c0	(1) cpd00186[c0] <=> (1) cpd00001[c0] + (1) cpd01512[c0]	fig|6666666.95583.peg.1284	fig|6666666.93207.peg.353	(fig|6666666.95701.peg.1663) or (fig|6666666.95701.peg.3678)
rxn05957_c0	=>	c0	O4-succinyl-L-homoserine:hydrogen sulfide S-(3-amino-3-carboxypropyl)transferase_c0	(1) cpd00239[c0] + (1) cpd00822[c0] => (1) cpd00036[c0] + (1) cpd00135[c0]	(fig|6666666.95583.peg.3454) or (fig|6666666.95583.peg.744)	(fig|6666666.93207.peg.2334) or (fig|6666666.93207.peg.1289) or (fig|6666666.93207.peg.1719)	(fig|6666666.95701.peg.1801) or (fig|6666666.95701.peg.4155)
rxn05938_c0	<=>	c0	pyruvate ferredoxin oxidoreductase_c0	(1) cpd00011[c0] + (1) cpd00022[c0] + (1) cpd00067[c0] + (1) cpd11620[c0] <=> (1) cpd00010[c0] + (1) cpd00020[c0] + (1) cpd11621[c0]	(fig|6666666.95583.peg.508) or (fig|6666666.95583.peg.1370)	(fig|6666666.93207.peg.1694) or (fig|6666666.93207.peg.1761)	(fig|6666666.95701.peg.4168) or (fig|6666666.95701.peg.4165) or (fig|6666666.95701.peg.4166) or (fig|6666666.95701.peg.4167) or ((fig|6666666.95701.peg.2387) or (fig|6666666.95701.peg.312))
rxn03419_c0	<=>	c0	formamidopyrimidine nucleoside triphosphate amidohydrolase_c0	(1) cpd00001[c0] + (1) cpd03518[c0] <=> (1) cpd00047[c0] + (1) cpd00067[c0] + (1) cpd03519[c0]	fig|6666666.95583.peg.2050	fig|6666666.93207.peg.2090	(fig|6666666.95701.peg.2004) or (fig|6666666.95701.peg.3959)
rxn08551_c0	=>	c0	glycerol-3-phosphate acyltransferase (C18:0)_c0	(1) cpd00067[c0] + (1) cpd00080[c0] + (1) cpd15268[c0] => (1) cpd11493[c0] + (1) cpd15329[c0]	(fig|6666666.95583.peg.491) and (fig|6666666.95583.peg.1662)	(fig|6666666.93207.peg.366) and (fig|6666666.93207.peg.375)	(fig|6666666.95701.peg.2791) and ((fig|6666666.95701.peg.2308) or (fig|6666666.95701.peg.3421))
rxn11610_c0	<=>	c0	R04488_c0	(1) cpd00001[c0] + (1) cpd02734[c0] <=> (1) cpd00047[c0] + (1) cpd00067[c0] + (1) cpd03596[c0]	fig|6666666.95583.peg.1223	not in model	fig|6666666.95701.peg.1518
rxn00758_c0	=>	c0	sn-Glycero-3-phosphocholine glycerophosphohydrolase_c0	(1) cpd00001[c0] + (1) cpd00507[c0] => (1) cpd00067[c0] + (1) cpd00080[c0] + (1) cpd00098[c0]	fig|6666666.95583.peg.705	not in model	(fig|6666666.95701.peg.3035) or (fig|6666666.95701.peg.3358) or (fig|6666666.95701.peg.3359) or (fig|6666666.95701.peg.1361)
rxn00272_c0	<=>	c0	L-Alanine:glyoxylate aminotransferase_c0	(1) cpd00035[c0] + (1) cpd00040[c0] <=> (1) cpd00020[c0] + (1) cpd00033[c0]	(fig|6666666.95583.peg.1568) and (fig|6666666.95583.peg.1568)	not in model	not in model
rxn02103_c0	<=>	c0	(S)-Ureidoglycolate:NADP+ oxidoreductase_c0	(1) cpd00006[c0] + (1) cpd00465[c0] <=> (1) cpd00005[c0] + (1) cpd00067[c0] + (1) cpd00596[c0]	(fig|6666666.95583.peg.3575) or (fig|6666666.95583.peg.3575)	not in model	not in model
rxn05555_c0	=>	c0	iron (II) transport via ABC system_c0	(1) cpd00001[c0] + (1) cpd00002[c0] + (1) cpd10515[e0] => (1) cpd00008[c0] + (1) cpd00009[c0] + (1) cpd00067[c0] + (1) cpd10515[c0]	(fig|6666666.95583.peg.495) or (fig|6666666.95583.peg.1097) or (fig|6666666.95583.peg.622)	(fig|6666666.93207.peg.1874) or (fig|6666666.93207.peg.1875) or (fig|6666666.93207.peg.1586) or (fig|6666666.93207.peg.1841)	(fig|6666666.95701.peg.3596) or (fig|6666666.95701.peg.3002)
rxn09111_c0	<=>	c0	Phosphatidylglycerol synthase (n-C16:0)_c0	(1) cpd00080[c0] + (1) cpd15419[c0] <=> (1) cpd00046[c0] + (1) cpd15545[c0]	fig|6666666.95583.peg.2593	(fig|6666666.93207.peg.1129) or (fig|6666666.93207.peg.1258)	(fig|6666666.95701.peg.2320) or (fig|6666666.95701.peg.3791)
rxn06078_c0	=>	c0	O-acetyl-L-homoserine acetate-lyase (L-homocysteine forming)_c0	(1) cpd00268[c0] + (1) cpd00790[c0] + (1) cpd11421[c0] => (1) cpd00029[c0] + (1) cpd00067[c0] + (1) cpd00081[c0] + (1) cpd00135[c0] + (1) cpd11420[c0]	(fig|6666666.95583.peg.3454) or (fig|6666666.95583.peg.744)	(fig|6666666.93207.peg.1289) or (fig|6666666.93207.peg.2334) or (fig|6666666.93207.peg.1719)	(fig|6666666.95701.peg.1801) or (fig|6666666.95701.peg.4155)
rxn00471_c0	=>	c0	L-ornithine ammonia-lyase (cyclizing; L-proline-forming)_c0	(1) cpd00064[c0] => (1) cpd00013[c0] + (1) cpd00129[c0]	fig|6666666.95583.peg.1349	not in model	fig|6666666.95701.peg.1343
rxn05607_c0	<=>	c0	maltose transport via PEP:Pyr PTS_c0	(1) cpd00061[c0] + (1) cpd00179[e0] <=> (1) cpd00020[c0] + (1) cpd01919[c0]	((fig|6666666.95583.peg.2113) or (fig|6666666.95583.peg.2172)) and () and () and ()	not in model	(fig|6666666.95701.peg.3640) and () and () and ()
rxn03848_c0	<=>	c0	Biuret amidohydrolase_c0	(1) cpd00001[c0] + (1) cpd00067[c0] + (1) cpd03963[c0] <=> (1) cpd00011[c0] + (1) cpd00013[c0] + (1) cpd00073[c0]	fig|6666666.95583.peg.3182	(fig|6666666.93207.peg.2094) or (fig|6666666.93207.peg.1087)	fig|6666666.95701.peg.2753
rxn05348_c0	=>	c0	Decanoyl-[acyl-carrier protein]:malonyl-[acyl-carrier-protein] C-acyltransferase (decarboxylating)_c0	(1) cpd11474[c0] + (1) cpd11492[c0] => (1) cpd00011[c0] + (1) cpd11489[c0] + (1) cpd11493[c0]	((fig|6666666.95583.peg.1663) or (fig|6666666.95583.peg.1035) or (fig|6666666.95583.peg.617) or (fig|6666666.95583.peg.1030)) and ((fig|6666666.95583.peg.1666) or (fig|6666666.95583.peg.498))	(fig|6666666.93207.peg.118) and (fig|6666666.93207.peg.367)	((fig|6666666.95701.peg.2902) and (fig|6666666.95701.peg.2907)) or (fig|6666666.95701.peg.2198)
rxn05435_c0	=>	c0	8-methyl-trans-dec-2-enoyl-ACP:NAD+ oxidoreductase (A-specific)_c0	(1) cpd00004[c0] + (1) cpd00067[c0] + (1) cpd11506[c0] => (1) cpd00003[c0] + (1) cpd11507[c0]	fig|6666666.95583.peg.756	fig|6666666.93207.peg.623
rxn00716_c0	<=>	c0	uracil-5-carboxylate carboxy-lyase (uracil-forming)_c0	(1) cpd00067[c0] + (1) cpd01938[c0] <=> (1) cpd00011[c0] + (1) cpd00092[c0]	fig|6666666.95583.peg.1752	not in model	not in model
rxn00798_c0	<=>	c0	D-ribose aldose-ketose-isomerase_c0	(1) cpd00105[c0] <=> (1) cpd00258[c0]	fig|6666666.95583.peg.1102	fig|6666666.93207.peg.1611	(fig|6666666.95701.peg.4497) or (fig|6666666.95701.peg.2011)
rxn00907_c0	<=>	c0	5,10-methylenetetrahydrofolate:NADP+ oxidoreductase_c0	(1) cpd00006[c0] + (1) cpd00125[c0] <=> (1) cpd00005[c0] + (1) cpd00347[c0]	(fig|6666666.95583.peg.299) and (fig|6666666.95583.peg.299)	(fig|6666666.93207.peg.2677) and (fig|6666666.93207.peg.2677)	((fig|6666666.95701.peg.3135) or (fig|6666666.95701.peg.953)) and ((fig|6666666.95701.peg.3135) or (fig|6666666.95701.peg.953))
rxn05458_c0	<=>	c0	[Acyl-carrier-protein] acetyltransferase_c0	(1) cpd00010[c0] + (1) cpd00067[c0] + (1) cpd11476[c0] <=> (1) cpd00134[c0] + (1) cpd11493[c0]	(fig|6666666.95583.peg.256) or (fig|6666666.95583.peg.2292) or (fig|6666666.95583.peg.253)	fig|6666666.93207.peg.718	fig|6666666.95701.peg.2904
rxn10213_c0	=>	c0	stearoyl-1-acylglycerol-3-phosphate O-acyltransferase_c0	(1) cpd00067[c0] + (1) cpd00327[c0] + (1) cpd15329[c0] => (1) cpd00010[c0] + (1) cpd15526[c0]	fig|6666666.95583.peg.2617	(fig|6666666.93207.peg.1131) or (fig|6666666.93207.peg.1375)	fig|6666666.95701.peg.529
rxn05229_c0	=>	c0	NCAIR synthetase and NCAIR mutase_c0	(1) cpd00002[c0] + (1) cpd00242[c0] + (1) cpd02140[c0] => (1) cpd00008[c0] + (1) cpd00009[c0] + (1) cpd00067[c0] + (1) cpd02893[c0]	(fig|6666666.95583.peg.3292) and ()	() and (fig|6666666.93207.peg.1664)	() and (fig|6666666.95701.peg.434)
rxn11934_c0	<=	c0	AMP,sulfite:acceptor oxidoreductase (adenosine-5'-phosphosulfate-forming)_c0	(1) cpd00015[c0] + (1) cpd00018[c0] + (2) cpd00067[c0] + (1) cpd00081[c0] <= (1) cpd00193[c0] + (1) cpd00982[c0]	((fig|6666666.95583.peg.3839) or (fig|6666666.95583.peg.3536)) and (fig|6666666.95583.peg.3840)	not in model	not in model
rxn07721_c0	<=>	c0	hydroxycinnamoyl-CoA:anthocyanidin 3,5-diglucoside 5-O-glucoside-6'''-O-hydroxycinnamoyltransferase_c0	(1) cpd00270[c0] + (1) cpd05546[c0] <=> (1) cpd00010[c0] + (1) cpd15088[c0]	fig|6666666.95583.peg.1772	fig|6666666.93207.peg.1059	fig|6666666.95701.peg.1115
rxn05450_c0	=>	c0	14-methyl-trans-pentadec-2-enoyl-ACP:NAD+ oxidoreductase (A-specific)_c0	(1) cpd00004[c0] + (1) cpd00067[c0] + (1) cpd11568[c0] => (1) cpd00003[c0] + (1) cpd11569[c0]	fig|6666666.95583.peg.756	fig|6666666.93207.peg.623	not in model
rxn12847_c0	<=>	c0	Gly-Try aminopeptidase_c0	(1) cpd00001[c0] + (1) cpd15606[c0] <=> (1) cpd00033[c0] + (1) cpd00069[c0]	(fig|6666666.95583.peg.3691) or (fig|6666666.95583.peg.2527)	(fig|6666666.93207.peg.1816) or (fig|6666666.93207.peg.2685) or (fig|6666666.93207.peg.436) or (fig|6666666.93207.peg.1303)	fig|6666666.95701.peg.3919
rxn05410_c0	<=>	c0	4-methyl-3-oxo-pentanoyl-ACP:NADP+ oxidoreductase_c0	(1) cpd00005[c0] + (1) cpd00067[c0] + (1) cpd11546[c0] <=> (1) cpd00006[c0] + (1) cpd11547[c0]	(fig|6666666.95583.peg.3205) or (fig|6666666.95583.peg.1664)	(fig|6666666.93207.peg.1259) or (fig|6666666.93207.peg.1951) or (fig|6666666.93207.peg.116)	(fig|6666666.95701.peg.2044) or (fig|6666666.95701.peg.2903) or (fig|6666666.95701.peg.4182)
rxn05443_c0	=>	c0	13-methyl-trans-tetra-dec-2-enoyl-ACP:NAD+ oxidoreductase (A-specific)_c0	(1) cpd00004[c0] + (1) cpd00067[c0] + (1) cpd11539[c0] => (1) cpd00003[c0] + (1) cpd11540[c0]	fig|6666666.95583.peg.756	fig|6666666.93207.peg.623
rxn09320_c0	<=>	c0	ATP:3'-dephospho-CoA 5-triphosphoribosyltransferase_c0	(1) cpd00002[c0] + (1) cpd00655[c0] <=> (1) cpd00128[c0] + (1) cpd15364[c0]	fig|6666666.95583.peg.3148	fig|6666666.93207.peg.2350	fig|6666666.95701.peg.2224
rxn09114_c0	<=>	c0	Phosphatidylglycerol synthase (n-C18:1)_c0	(1) cpd00080[c0] + (1) cpd15420[c0] <=> (1) cpd00046[c0] + (1) cpd15548[c0]	fig|6666666.95583.peg.2593	(fig|6666666.93207.peg.1258) or (fig|6666666.93207.peg.1129)	(fig|6666666.95701.peg.2320) or (fig|6666666.95701.peg.3791)
rxn05535_c0	=>	c0	oligopeptide-transporting ATPase_c0	(1) cpd00001[c0] + (1) cpd00002[c0] + (1) cpd11591[e0] => (1) cpd00008[c0] + (1) cpd00009[c0] + (1) cpd00067[c0] + (1) cpd11591[c0]	fig|6666666.95583.peg.1045	(fig|6666666.93207.peg.2421) or (fig|6666666.93207.peg.1766)	(fig|6666666.95701.peg.1939) or ((fig|6666666.95701.peg.1153) or (fig|6666666.95701.peg.1545) or (fig|6666666.95701.peg.491)) or ((fig|6666666.95701.peg.1941) or (fig|6666666.95701.peg.2341))
rxn10208_c0	=>	c0	isopentadecanoyl-glycerol-3-phosphate O-acyltransferase_c0	(1) cpd00080[c0] + (1) cpd11437[c0] => (1) cpd00010[c0] + (1) cpd15674[c0]	(fig|6666666.95583.peg.1662) and (fig|6666666.95583.peg.491)	(fig|6666666.93207.peg.366) and (fig|6666666.93207.peg.375)	((fig|6666666.95701.peg.2308) or (fig|6666666.95701.peg.3421)) and (fig|6666666.95701.peg.2791)
rxn05345_c0	=>	c0	dodecanoyl-[acyl-carrier-protein]:malonyl-[acyl-carrier-protein] C-acyltransferase (decarboxylating)_c0	(1) cpd11468[c0] + (1) cpd11492[c0] => (1) cpd00011[c0] + (1) cpd11491[c0] + (1) cpd11493[c0]	((fig|6666666.95583.peg.617) or (fig|6666666.95583.peg.1030) or (fig|6666666.95583.peg.1663) or (fig|6666666.95583.peg.1035)) and ((fig|6666666.95583.peg.1666) or (fig|6666666.95583.peg.498))	(fig|6666666.93207.peg.367) and (fig|6666666.93207.peg.118)	((fig|6666666.95701.peg.2907) and (fig|6666666.95701.peg.2902)) or (fig|6666666.95701.peg.2198)
rxn02071_c0	=>	c0	D-Proline:oxygen oxidoreductase_c0	(1) cpd00007[c0] + (1) cpd00567[c0] => (1) cpd00025[c0] + (1) cpd00067[c0] + (1) cpd02235[c0]	fig|6666666.95583.peg.1011	not in model	not in model
rxn04068_c0	<=>	c0	Glycocholate amidohydrolase_c0	(1) cpd00001[c0] + (1) cpd01318[c0] <=> (1) cpd00033[c0] + (1) cpd00526[c0]	fig|6666666.95583.peg.1411	fig|6666666.93207.peg.859	(fig|6666666.95701.peg.3171) or (fig|6666666.95701.peg.4100) or (fig|6666666.95701.peg.1553) or (fig|6666666.95701.peg.4484) or (fig|6666666.95701.peg.760) or (fig|6666666.95701.peg.3110) or (fig|6666666.95701.peg.4305)
rxn01522_c0	=>	c0	xanthine:NAD+ oxidoreductase_c0	(1) cpd00001[c0] + (1) cpd00003[c0] + (1) cpd00309[c0] => (1) cpd00004[c0] + (1) cpd00067[c0] + (1) cpd00300[c0]	((fig|6666666.95583.peg.2146) or (fig|6666666.95583.peg.93)) and ((fig|6666666.95583.peg.2146) or (fig|6666666.95583.peg.3295) or (fig|6666666.95583.peg.93)) and ()	(fig|6666666.93207.peg.1459) and () and (fig|6666666.93207.peg.1459)	(fig|6666666.95701.peg.629) and () and (fig|6666666.95701.peg.629)
rxn05422_c0	<=>	c0	10-methyl-3-oxo-undecanoyl-ACP:NADP+ oxidoreductase_c0	(1) cpd00005[c0] + (1) cpd00067[c0] + (1) cpd11558[c0] <=> (1) cpd00006[c0] + (1) cpd11559[c0]	(fig|6666666.95583.peg.3205) or (fig|6666666.95583.peg.1664)	(fig|6666666.93207.peg.1259) or (fig|6666666.93207.peg.1951) or (fig|6666666.93207.peg.116)	(fig|6666666.95701.peg.2044) or (fig|6666666.95701.peg.2903) or (fig|6666666.95701.peg.4182)
rxn01465_c0	<=>	c0	(S)-dihydroorotate amidohydrolase_c0	(1) cpd00001[c0] + (1) cpd00282[c0] <=> (1) cpd00067[c0] + (1) cpd00343[c0]	fig|6666666.95583.peg.902	(fig|6666666.93207.peg.253) or (fig|6666666.93207.peg.943) or (fig|6666666.93207.peg.1053)	(fig|6666666.95701.peg.455) or (fig|6666666.95701.peg.669)
rxn03052_c0	<=>	c0	5-Methyltetrahydropteroyltri-L-glutamate:L-homocysteine S-methyltransferase_c0	(1) cpd00135[c0] + (1) cpd02738[c0] <=> (1) cpd00060[c0] + (1) cpd02555[c0]	fig|6666666.95583.peg.368	fig|6666666.93207.peg.2693	fig|6666666.95701.peg.3788
rxn10204_c0	=>	c0	acyl-CoA:sn-glycerol-3-phosphate 1-O-acyltransferase_c0	(1) cpd00080[c0] + (1) cpd00327[c0] => (1) cpd00010[c0] + (1) cpd15329[c0]	(fig|6666666.95583.peg.1662) and (fig|6666666.95583.peg.491)	(fig|6666666.93207.peg.375) and (fig|6666666.93207.peg.366)	((fig|6666666.95701.peg.3421) or (fig|6666666.95701.peg.2308)) and (fig|6666666.95701.peg.2791)
rxn09997_c0	<=>	c0	4-amino-5-hydroxymethyl-2-methylpyrimidine synthetase_c0	(1) cpd00001[c0] + (1) cpd02140[c0] <=> (0.5) cpd00007[c0] + (1) cpd00009[c0] + (1) cpd00067[c0] + (1) cpd00229[c0] + (1) cpd00939[c0]	fig|6666666.95583.peg.1589	fig|6666666.93207.peg.741	(fig|6666666.95701.peg.2264) or (fig|6666666.95701.peg.2265) or (fig|6666666.95701.peg.1452) or (fig|6666666.95701.peg.1402) or (fig|6666666.95701.peg.3802)
rxn05145_c0	<=>	c0	phosphate-transporting ATPase_c0	(1) cpd00001[c0] + (1) cpd00002[c0] + (1) cpd00009[e0] <=> (1) cpd00008[c0] + (2) cpd00009[c0] + (1) cpd00067[c0]	((fig|6666666.95583.peg.583) or (fig|6666666.95583.peg.1736)) and ((fig|6666666.95583.peg.1737) or (fig|6666666.95583.peg.577)) and ((fig|6666666.95583.peg.1734) or (fig|6666666.95583.peg.581)) and ((fig|6666666.95583.peg.582) or (fig|6666666.95583.peg.1735))	((fig|6666666.93207.peg.1723) or (fig|6666666.93207.peg.1726)) and (fig|6666666.93207.peg.1728) and (fig|6666666.93207.peg.1727) and (fig|6666666.93207.peg.1729)	(fig|6666666.95701.peg.1159) and (fig|6666666.95701.peg.1160) and (fig|6666666.95701.peg.1161) and (fig|6666666.95701.peg.1158)
rxn01301_c0	<=>	c0	L-Homoserine:NAD+ oxidoreductase_c0	(1) cpd00003[c0] + (1) cpd00227[c0] <=> (1) cpd00004[c0] + (1) cpd00067[c0] + (1) cpd00346[c0]	(fig|6666666.95583.peg.3306) or (fig|6666666.95583.peg.3306)	(fig|6666666.93207.peg.304) or (fig|6666666.93207.peg.304)	((fig|6666666.95701.peg.4349) or (fig|6666666.95701.peg.18)) or ((fig|6666666.95701.peg.18) or (fig|6666666.95701.peg.4349))
rxn01643_c0	<=	c0	L-Aspartate-4-semialdehyde:NADP+ oxidoreductase (phosphorylating)_c0	(1) cpd00006[c0] + (1) cpd00009[c0] + (1) cpd00346[c0] <= (1) cpd00005[c0] + (1) cpd00067[c0] + (1) cpd01977[c0]	(fig|6666666.95583.peg.502) or (fig|6666666.95583.peg.502)	(fig|6666666.93207.peg.462) or (fig|6666666.93207.peg.462)	(fig|6666666.95701.peg.4433) or (fig|6666666.95701.peg.4433)
rxn04457_c0	=>	c0	R06605_c0	(1) cpd09027[c0] => (1) cpd00011[c0] + (1) cpd01567[c0]
rxn00295_c0	<=>	c0	UDP-N-acetyl-D-glucosamine 4-epimerase_c0	(1) cpd00037[c0] <=> (1) cpd00175[c0]	(fig|6666666.95583.peg.2519) or (fig|6666666.95583.peg.2328)	(fig|6666666.93207.peg.2236) or (fig|6666666.93207.peg.2240) or (fig|6666666.93207.peg.2232) or (fig|6666666.93207.peg.1712) or (fig|6666666.93207.peg.1711)	fig|6666666.95701.peg.2177
rxn05953_c0	<=>	c0	N-Acyl-L-amino-acid amidohydrolase_c0	(1) cpd00001[c0] + (1) cpd12199[c0] <=> (1) cpd00049[c0] + (1) cpd00067[c0] + (1) cpd11623[c0]	fig|6666666.95583.peg.2352	not in model	not in model
rxn05385_c0	<=>	c0	5-methyl-3-oxo-hexanoyl-ACP:NADP+ oxidoreductase_c0	(1) cpd00005[c0] + (1) cpd00067[c0] + (1) cpd11521[c0] <=> (1) cpd00006[c0] + (1) cpd11522[c0]	(fig|6666666.95583.peg.3205) or (fig|6666666.95583.peg.1664)	(fig|6666666.93207.peg.116) or (fig|6666666.93207.peg.1951) or (fig|6666666.93207.peg.1259)	(fig|6666666.95701.peg.2044) or (fig|6666666.95701.peg.2903) or (fig|6666666.95701.peg.4182)
rxn00707_c0	<=>	c0	ITP:cytidine 5'-phosphotransferase_c0	(1) cpd00068[c0] + (1) cpd00367[c0] <=> (1) cpd00046[c0] + (1) cpd00067[c0] + (1) cpd00090[c0]	fig|6666666.95583.peg.1711	not in model	fig|6666666.95701.peg.528
rxn06937_c0	=>	c0	L-glutamate:tRNA(Glu) ligase (AMP-forming)_c0	(1) cpd00002[c0] + (1) cpd00023[c0] + (1) cpd11912[c0] => (1) cpd00012[c0] + (1) cpd00018[c0] + (1) cpd00067[c0] + (1) cpd12227[c0]	fig|6666666.95583.peg.345	fig|6666666.93207.peg.2352	fig|6666666.95701.peg.2731
rxn01637_c0	<=>	c0	N2-Acetyl-L-ornithine:2-oxoglutarate aminotransferase_c0	(1) cpd00024[c0] + (1) cpd00342[c0] <=> (1) cpd00023[c0] + (1) cpd00918[c0]	(fig|6666666.95583.peg.1798) or (fig|6666666.95583.peg.791)	fig|6666666.93207.peg.2645	(fig|6666666.95701.peg.2156) or (fig|6666666.95701.peg.3808) or (fig|6666666.95701.peg.2523) or (fig|6666666.95701.peg.3410) or (fig|6666666.95701.peg.957)
rxn03095_c0	<=>	c0	Taurodeoxycholate amidohydrolase_c0	(1) cpd00001[c0] + (1) cpd03244[c0] <=> (1) cpd00210[c0] + (1) cpd02733[c0]	fig|6666666.95583.peg.1411	fig|6666666.93207.peg.859	(fig|6666666.95701.peg.4484) or (fig|6666666.95701.peg.760) or (fig|6666666.95701.peg.4305) or (fig|6666666.95701.peg.3110) or (fig|6666666.95701.peg.4100) or (fig|6666666.95701.peg.3171) or (fig|6666666.95701.peg.1553)
rxn03762_c0	<=>	c0	R05465_c0	(1) cpd00051[c0] + (1) cpd00102[c0] <=> (1) cpd00009[c0] + (1) cpd00067[c0] + (1) cpd04058[c0]	fig|6666666.95583.peg.950	fig|6666666.93207.peg.1203	fig|6666666.95701.peg.233
rxn01269_c0	=>	c0	Prephenate:NADP+ oxidoreductase(decarboxylating)_c0	(1) cpd00006[c0] + (1) cpd00219[c0] => (1) cpd00005[c0] + (1) cpd00011[c0] + (1) cpd00868[c0]	fig|6666666.95583.peg.1282	fig|6666666.93207.peg.368	fig|6666666.95701.peg.1798
rxn00392_c0	<=>	c0	ATP:riboflavin 5'-phosphotransferase_c0	(1) cpd00002[c0] + (1) cpd00220[c0] <=> (1) cpd00008[c0] + (1) cpd00050[c0] + (1) cpd00067[c0]	(fig|6666666.95583.peg.1325) and (fig|6666666.95583.peg.1325)	(fig|6666666.93207.peg.1332) and (fig|6666666.93207.peg.1332)	(fig|6666666.95701.peg.2326) and (fig|6666666.95701.peg.2326)
rxn00747_c0	<=>	c0	D-glyceraldehyde-3-phosphate aldose-ketose-isomerase_c0	(1) cpd00102[c0] <=> (1) cpd00095[c0]	fig|6666666.95583.peg.2608	fig|6666666.93207.peg.622	(fig|6666666.95701.peg.2368) or (fig|6666666.95701.peg.2346) or (fig|6666666.95701.peg.329)
rxn01334_c0	<=>	c0	Sedoheptulose 1,7-bisphosphate D-glyceraldehyde-3-phosphate-lyase_c0	(1) cpd00349[c0] <=> (1) cpd00095[c0] + (1) cpd00236[c0]	fig|6666666.95583.peg.2776	fig|6666666.93207.peg.1299	((fig|6666666.95701.peg.2339) or (fig|6666666.95701.peg.2063) or (fig|6666666.95701.peg.2083) or (fig|6666666.95701.peg.2048)) or (fig|6666666.95701.peg.3277)
rxn05219_c0	=>	c0	nonpolar-amino-acid-transporting ATPase_c0	(1) cpd00001[c0] + (1) cpd00002[c0] + (1) cpd00060[e0] => (1) cpd00008[c0] + (1) cpd00009[c0] + (1) cpd00060[c0] + (1) cpd00067[c0]	(fig|6666666.95583.peg.1048) and (fig|6666666.95583.peg.1049) and ()	() and (fig|6666666.93207.peg.533) and (fig|6666666.93207.peg.534)	() and ((fig|6666666.95701.peg.4171) or (fig|6666666.95701.peg.4378)) and ((fig|6666666.95701.peg.4377) or (fig|6666666.95701.peg.4169))
rxn10113_c0	=>	c0	cytochrome oxidase bo3 (ubiquinol-8: 2.5 protons)_c0	(0.5) cpd00007[c0] + (2.5) cpd00067[c0] + (1) cpd15561[c0] => (1) cpd00001[c0] + (2.5) cpd00067[e0] + (1) cpd15560[c0]	((fig|6666666.95583.peg.2510) and (fig|6666666.95583.peg.2509)) or ((fig|6666666.95583.peg.3076) and () and () and () and ())	((fig|6666666.93207.peg.2187) and (fig|6666666.93207.peg.2186)) or (() and () and (fig|6666666.93207.peg.1417) and () and ()) or (((fig|6666666.93207.peg.2276) or (fig|6666666.93207.peg.2601) or (fig|6666666.93207.peg.2715)) and () and () and () and () and ((fig|6666666.93207.peg.2716) or (fig|6666666.93207.peg.1566)) and () and () and () and ())	not in model
rxn00029_c0	=>	c0	5-aminolevulinate hydro-lyase (adding 5-aminolevulinate and cyclizing; porphobilinogen-forming)_c0	(2) cpd00338[c0] => (2) cpd00001[c0] + (1) cpd00067[c0] + (1) cpd00689[c0]	fig|6666666.95583.peg.1390	fig|6666666.93207.peg.573	fig|6666666.95701.peg.1514
rxn06673_c0	=>	c0	Acetyl-CoA:carbon-dioxide ligase (ADP-forming)_c0	(1) cpd00022[c0] + (1) cpd12543[c0] => (1) cpd00070[c0] + (1) cpd12848[c0]	((fig|6666666.95583.peg.1896) or (fig|6666666.95583.peg.1898) or (fig|6666666.95583.peg.1899) or (fig|6666666.95583.peg.1897)) and ((fig|6666666.95583.peg.1897) or (fig|6666666.95583.peg.1899) or (fig|6666666.95583.peg.1896) or (fig|6666666.95583.peg.1898))	(fig|6666666.93207.peg.725) and (fig|6666666.93207.peg.119)	(fig|6666666.95701.peg.2897) and (fig|6666666.95701.peg.2898)
rxn10154_c0	<=>	c0	TRANS-RXN-121.cp_c0	(1) cpd00036[e0] + (2) cpd00067[e0] <=> (1) cpd00036[c0] + (2) cpd00067[c0]	fig|6666666.95583.peg.2952	not in model	not in model
rxn07734_c0	<=>	c0	hydroxycinnamoyl-CoA:anthocyanidin 3,5-diglucoside 5-O-glucoside-6'''-O-hydroxycinnamoyltransferase_c0	(1) cpd00270[c0] + (1) cpd15028[c0] <=> (1) cpd00010[c0] + (1) cpd15029[c0]	fig|6666666.95583.peg.1772	fig|6666666.93207.peg.1059	fig|6666666.95701.peg.1115
rxn12646_c0	<=>	c0	RXN0-6983.c_c0	(1) cpd00001[c0] + (1) cpd11580[c0] <=> (1) cpd00033[c0] + (1) cpd00053[c0]	(fig|6666666.95583.peg.3691) or (fig|6666666.95583.peg.2527)	(fig|6666666.93207.peg.1816) or (fig|6666666.93207.peg.2685) or (fig|6666666.93207.peg.436) or (fig|6666666.93207.peg.1303)	fig|6666666.95701.peg.3919
rxn05448_c0	=>	c0	10-methyl-trans-undec-2-enoyl-ACP:NAD+ oxidoreductase (A-specific)_c0	(1) cpd00004[c0] + (1) cpd00067[c0] + (1) cpd11560[c0] => (1) cpd00003[c0] + (1) cpd11561[c0]	fig|6666666.95583.peg.756	fig|6666666.93207.peg.623	not in model
rxn05446_c0	=>	c0	6-methyl-trans-hept-2-enoyl-ACP:NAD+ oxidoreductase (A-specific)_c0	(1) cpd00004[c0] + (1) cpd00067[c0] + (1) cpd11552[c0] => (1) cpd00003[c0] + (1) cpd11553[c0]	fig|6666666.95583.peg.756	fig|6666666.93207.peg.623	not in model
rxn02175_c0	<=>	c0	ATP:pantetheine-4'-phosphate adenylyltransferase_c0	(1) cpd00002[c0] + (1) cpd00834[c0] <=> (1) cpd00012[c0] + (1) cpd00655[c0]	(fig|6666666.95583.peg.1199) or (fig|6666666.95583.peg.2005)	fig|6666666.93207.peg.1199	fig|6666666.95701.peg.2767
rxn05211_c0	<=>	c0	Transport of citrate, extracellular_c0	(1) cpd00067[e0] + (1) cpd00137[e0] <=> (1) cpd00067[c0] + (1) cpd00137[c0]	fig|6666666.95583.peg.929	not in model	not in model
rxn00245_c0	=>	c0	(R,R)-tartrate hydro-lyase (oxaloacetate-forming)_c0	(1) cpd00666[c0] => (1) cpd00001[c0] + (1) cpd00032[c0]	((fig|6666666.95583.peg.378) or (fig|6666666.95583.peg.2950)) or ((fig|6666666.95583.peg.379) or (fig|6666666.95583.peg.2951))	fig|6666666.93207.peg.1205	(fig|6666666.95701.peg.2164) or (fig|6666666.95701.peg.2163)
rxn02835_c0	<=>	c0	1-(5-phospho-D-ribosyl)-AMP 1,6-hydrolase_c0	(1) cpd00001[c0] + (1) cpd01777[c0] <=> (1) cpd02979[c0]	(fig|6666666.95583.peg.1320) and ()	(fig|6666666.93207.peg.313) and (fig|6666666.93207.peg.313)	(fig|6666666.95701.peg.2686) and (fig|6666666.95701.peg.2686)
rxn01675_c0	<=>	c0	dTTP:alpha-D-glucose-1-phosphate thymidylyltransferase_c0	(1) cpd00089[c0] + (1) cpd00357[c0] <=> (1) cpd00012[c0] + (1) cpd00626[c0]	fig|6666666.95583.peg.2860	fig|6666666.93207.peg.1710	fig|6666666.95701.peg.4299
rxn00324_c0	<=>	c0	glycolate:NADP+ oxidoreductase_c0	(1) cpd00006[c0] + (1) cpd00139[c0] <=> (1) cpd00005[c0] + (1) cpd00040[c0] + (1) cpd00067[c0]	(fig|6666666.95583.peg.3175) and (fig|6666666.95583.peg.3175)	not in model	not in model
rxn03536_c0	<=>	c0	R05221_c0	(1) cpd00002[c0] + (1) cpd03918[c0] <=> (1) cpd00008[c0] + (1) cpd00067[c0] + (1) cpd03919[c0]	fig|6666666.95583.peg.555		fig|6666666.95701.peg.1524
rxn01575_c0	<=>	c0	L-Isoleucine:2-oxoglutarate aminotransferase_c0	(1) cpd00024[c0] + (1) cpd00322[c0] <=> (1) cpd00023[c0] + (1) cpd00508[c0]	(fig|6666666.95583.peg.3858) or (fig|6666666.95583.peg.117)	fig|6666666.93207.peg.315	(fig|6666666.95701.peg.57) or (fig|6666666.95701.peg.4240)
rxn01454_c0	<=	c0	acetyl-CoA:acetoacetyl-CoA C-acetyltransferase (thioester-hydrolysing, carboxymethyl-forming)_c0	(1) cpd00010[c0] + (1) cpd00067[c0] + (1) cpd00292[c0] <= (1) cpd00001[c0] + (1) cpd00022[c0] + (1) cpd00279[c0]	(fig|6666666.95583.peg.1435) or (fig|6666666.95583.peg.1436)	(fig|6666666.93207.peg.941) or (fig|6666666.93207.peg.2463)	(fig|6666666.95701.peg.245) or (fig|6666666.95701.peg.607) or (fig|6666666.95701.peg.246)
rxn05150_c0	=>	c0	zinc transport via ABC system_c0	(1) cpd00001[c0] + (1) cpd00002[c0] + (1) cpd00034[e0] => (1) cpd00008[c0] + (1) cpd00009[c0] + (1) cpd00034[c0] + (1) cpd00067[c0]	() and (fig|6666666.95583.peg.716) and ()	(fig|6666666.93207.peg.264) and (fig|6666666.93207.peg.265) and (fig|6666666.93207.peg.263)	((fig|6666666.95701.peg.2644) or (fig|6666666.95701.peg.2953)) and ((fig|6666666.95701.peg.2646) or (fig|6666666.95701.peg.3526) or (fig|6666666.95701.peg.2951)) and ((fig|6666666.95701.peg.2989) or (fig|6666666.95701.peg.2645) or (fig|6666666.95701.peg.2952))
rxn10335_c0	<=>	c0	myristoyl-cardiolipin synthase_c0	(2) cpd15536[c0] <=> (1) cpd00100[c0] + (1) cpd15792[c0]	(fig|6666666.95583.peg.10) or (fig|6666666.95583.peg.3741) or (fig|6666666.95583.peg.3217)	not in model	(fig|6666666.95701.peg.178) or (fig|6666666.95701.peg.3950)
rxn02009_c0	<=>	c0	UDP-N-acetylmuramoyl-L-alanyl-D-glutamate:L-lysine gamma-ligase (ADP-forming)_c0	(1) cpd00002[c0] + (1) cpd00039[c0] + (1) cpd00525[c0] <=> (1) cpd00008[c0] + (1) cpd00009[c0] + (1) cpd00067[c0] + (1) cpd02861[c0]	fig|6666666.95583.peg.30	fig|6666666.93207.peg.2637	(fig|6666666.95701.peg.1097) or (fig|6666666.95701.peg.1032)
rxn09562_c0	<=>	c0	Guanylate kinase_c0	(1) cpd00067[c0] + (1) cpd00115[c0] + (1) cpd00126[c0] <=> (1) cpd00031[c0] + (1) cpd00177[c0]	fig|6666666.95583.peg.3606	fig|6666666.93207.peg.609	fig|6666666.95701.peg.2750
rxn05359_c0	=>	c0	4-methyl-3-oxo-hexanoyl-ACP:malonyl-[acyl-carrier-protein] C-acyltransferase (decarboxylating)_c0	(1) cpd11492[c0] + (1) cpd11495[c0] => (1) cpd00011[c0] + (1) cpd11493[c0] + (1) cpd11496[c0]	((fig|6666666.95583.peg.617) or (fig|6666666.95583.peg.1030) or (fig|6666666.95583.peg.1663) or (fig|6666666.95583.peg.1035)) and ((fig|6666666.95583.peg.1666) or (fig|6666666.95583.peg.498))	(fig|6666666.93207.peg.118) and (fig|6666666.93207.peg.367)	(fig|6666666.95701.peg.2902) and (fig|6666666.95701.peg.2907)
rxn06098_c0	<=>	c0	Phosphatidylcholine:sterol O-acyltransferase_c0	(1) cpd00301[c0] + (1) cpd11624[c0] <=> (1) cpd02601[c0] + (1) cpd11979[c0]	fig|6666666.95583.peg.1448	fig|6666666.93207.peg.1671	not in model
rxn00555_c0	<=>	c0	L-glutamine:D-fructose-6-phosphate isomerase (deaminating)_c0	(1) cpd00053[c0] + (1) cpd00072[c0] <=> (1) cpd00023[c0] + (1) cpd00288[c0]	fig|6666666.95583.peg.3213	fig|6666666.93207.peg.2143	fig|6666666.95701.peg.1149
rxn03282_c0	<=>	c0	R04805_c0	(1) cpd00003[c0] + (1) cpd03227[c0] <=> (1) cpd00004[c0] + (1) cpd00067[c0] + (1) cpd03228[c0]	(fig|6666666.95583.peg.2341) or (fig|6666666.95583.peg.3783) or (fig|6666666.95583.peg.1178) or (fig|6666666.95583.peg.2421)	fig|6666666.93207.peg.2529	(fig|6666666.95701.peg.947) or (fig|6666666.95701.peg.184) or (fig|6666666.95701.peg.3769) or (fig|6666666.95701.peg.2525) or (fig|6666666.95701.peg.1689) or (fig|6666666.95701.peg.3609) or (fig|6666666.95701.peg.151) or (fig|6666666.95701.peg.2448) or (fig|6666666.95701.peg.2494) or (fig|6666666.95701.peg.4362) or (fig|6666666.95701.peg.678) or (fig|6666666.95701.peg.2521) or (fig|6666666.95701.…
rxn03435_c0	<=>	c0	(R)-2,3-Dihydroxy-3-methylpentanoate:NADP+ oxidoreductase (isomerizing)_c0	(1) cpd00006[c0] + (1) cpd02535[c0] <=> (1) cpd00005[c0] + (1) cpd00067[c0] + (1) cpd10162[c0]	(fig|6666666.95583.peg.159) or (fig|6666666.95583.peg.159)	(fig|6666666.93207.peg.2655) or (fig|6666666.93207.peg.2655)	(fig|6666666.95701.peg.2196) or (fig|6666666.95701.peg.2196)
rxn03080_c0	<=>	c0	5-amino-6-(D-ribitylamino)uracil butanedionetransferase_c0	(1) cpd02882[c0] + (1) cpd11225[c0] <=> (2) cpd00001[c0] + (1) cpd00009[c0] + (1) cpd00067[c0] + (1) cpd02656[c0]	fig|6666666.95583.peg.1672	fig|6666666.93207.peg.2209	fig|6666666.95701.peg.1919
rxn10237_c0	<=>	c0	isohexadecanoyl-phosphatidylserine decarboxylase_c0	(2) cpd00067[c0] + (1) cpd15694[c0] <=> (1) cpd00011[c0] + (1) cpd15700[c0]	fig|6666666.95583.peg.1538	(fig|6666666.93207.peg.2222) or (fig|6666666.93207.peg.2720)	(fig|6666666.95701.peg.2016) or (fig|6666666.95701.peg.2679)
rxn01044_c0	<=>	c0	D-xylose aldose-ketose-isomerase_c0	(1) cpd00154[c0] <=> (1) cpd00259[c0]	fig|6666666.95583.peg.3042	fig|6666666.93207.peg.1066	fig|6666666.95701.peg.321
rxn12644_c0	<=>	c0	methionyl aminopeptidase_c0	(1) cpd00001[c0] + (1) cpd11582[c0] <=> (1) cpd00035[c0] + (1) cpd00161[c0]	(fig|6666666.95583.peg.3691) or (fig|6666666.95583.peg.2527)	(fig|6666666.93207.peg.1816) or (fig|6666666.93207.peg.2685) or (fig|6666666.93207.peg.436) or (fig|6666666.93207.peg.1303)	fig|6666666.95701.peg.3919
rxn00147_c0	=>	c0	ATP:pyruvate,water phosphotransferase_c0	(1) cpd00001[c0] + (1) cpd00002[c0] + (1) cpd00020[c0] => (1) cpd00009[c0] + (1) cpd00018[c0] + (1) cpd00061[c0] + (3) cpd00067[c0]	(fig|6666666.95583.peg.277) or (fig|6666666.95583.peg.1350)	not in model	not in model
rxn00737_c0	=>	c0	L-threonine ammonia-lyase (2-oxobutanoate-forming)_c0	(1) cpd00161[c0] => (1) cpd00013[c0] + (1) cpd00094[c0]	(fig|6666666.95583.peg.2046) or (fig|6666666.95583.peg.2424)	fig|6666666.93207.peg.1155	fig|6666666.95701.peg.4188
rxn04723_c0	<=>	c0	R06914_c0	(1) cpd00001[c0] + (1) cpd00003[c0] + (1) cpd09790[c0] <=> (1) cpd00004[c0] + (2) cpd00067[c0] + (1) cpd09791[c0]	fig|6666666.95583.peg.502	fig|6666666.93207.peg.462	fig|6666666.95701.peg.4433
rxn00213_c0	<=>	c0	UTP:alpha-D-glucose-1-phosphate uridylyltransferase_c0	(1) cpd00062[c0] + (1) cpd00089[c0] <=> (1) cpd00012[c0] + (1) cpd00026[c0]	fig|6666666.95583.peg.2981	fig|6666666.93207.peg.30	fig|6666666.95701.peg.4295
rxn01629_c0	<=>	c0	(S)-4-Amino-5-oxopentanoate 4,5-aminomutase_c0	(1) cpd00338[c0] <=> (1) cpd02345[c0]	fig|6666666.95583.peg.1221	fig|6666666.93207.peg.2675	(fig|6666666.95701.peg.2294) or (fig|6666666.95701.peg.1515)
rxn00777_c0	<=>	c0	D-ribose-5-phosphate aldose-ketose-isomerase_c0	(1) cpd00101[c0] <=> (1) cpd00171[c0]	fig|6666666.95583.peg.3416	fig|6666666.93207.peg.2680	(fig|6666666.95701.peg.4094) or (fig|6666666.95701.peg.2367) or (fig|6666666.95701.peg.4281)
rxn13784_c0	=>	c0	RNA transcription_c0	=> (1) cpd17043[c0]	() and (fig|6666666.95583.peg.3685) and (fig|6666666.95583.peg.1812) and (fig|6666666.95583.peg.841) and (fig|6666666.95583.peg.730) and (fig|6666666.95583.peg.1688) and ((fig|6666666.95583.peg.3558) or (fig|6666666.95583.peg.1354)) and () and () and (fig|6666666.95583.peg.1067) and () and ((fig|6666666.95583.peg.122) or (fig|6666666.95583.peg.3658) or (fig|6666666.95583.peg.1689)) and (fig|66666…	(fig|6666666.93207.peg.1843) and (fig|6666666.93207.peg.527) and (fig|6666666.93207.peg.1508) and (fig|6666666.93207.peg.1810) and (fig|6666666.93207.peg.528) and (fig|6666666.93207.peg.1359) and (fig|6666666.93207.peg.1653) and () and (fig|6666666.93207.peg.1510) and (fig|6666666.93207.peg.1847) and (fig|6666666.93207.peg.1574) and () and (fig|6666666.93207.peg.626)	(fig|6666666.95701.peg.2802) and (fig|6666666.95701.peg.2794) and (fig|6666666.95701.peg.309) and (fig|6666666.95701.peg.3926) and (fig|6666666.95701.peg.2332) and ((fig|6666666.95701.peg.3532) or (fig|6666666.95701.peg.2353) or (fig|6666666.95701.peg.1892)) and (fig|6666666.95701.peg.1788) and (fig|6666666.95701.peg.2161) and ((fig|6666666.95701.peg.3093) or (fig|6666666.95701.peg.2354) or (fig|…
rxn01740_c0	<=>	c0	Shikimate:NADP+ 3-oxidoreductase_c0	(1) cpd00006[c0] + (1) cpd00383[c0] <=> (1) cpd00005[c0] + (1) cpd00067[c0] + (1) cpd01716[c0]	fig|6666666.95583.peg.1119	fig|6666666.93207.peg.757	fig|6666666.95701.peg.4012
rxn05533_c0	=>	c0	oligopeptide-transporting ATPase_c0	(1) cpd00001[c0] + (1) cpd00002[c0] + (1) cpd11593[e0] => (1) cpd00008[c0] + (1) cpd00009[c0] + (1) cpd00067[c0] + (1) cpd11593[c0]	fig|6666666.95583.peg.1045	(fig|6666666.93207.peg.2421) or (fig|6666666.93207.peg.1766)	(fig|6666666.95701.peg.1939) or ((fig|6666666.95701.peg.491) or (fig|6666666.95701.peg.1545) or (fig|6666666.95701.peg.1153)) or ((fig|6666666.95701.peg.1941) or (fig|6666666.95701.peg.2341))
rxn00190_c0	=>	c0	Deamido-NAD+:L-glutamine amido-ligase (AMP-forming)_c0	(1) cpd00001[c0] + (1) cpd00002[c0] + (1) cpd00053[c0] + (1) cpd00638[c0] => (1) cpd00003[c0] + (1) cpd00012[c0] + (1) cpd00018[c0] + (1) cpd00023[c0] + (2) cpd00067[c0]	fig|6666666.95583.peg.2302	not in model	(fig|6666666.95701.peg.3089) or (fig|6666666.95701.peg.1093)
rxn05327_c0	<=	c0	Decanoyl-[acyl-carrier protein]:malonyl-CoA C-acyltransferase(decarboxylating, oxoacyl- and enoyl-reducing)_c0	(1) cpd00003[c0] + (1) cpd11474[c0] <= (1) cpd00004[c0] + (2) cpd00067[c0] + (1) cpd11475[c0]	fig|6666666.95583.peg.756	fig|6666666.93207.peg.623	not in model
rxn01013_c0	<=>	c0	D-Glycerate:NADP+ 2-oxidoreductase_c0	(1) cpd00006[c0] + (1) cpd00223[c0] <=> (1) cpd00005[c0] + (1) cpd00067[c0] + (1) cpd00145[c0]	(fig|6666666.95583.peg.3175) or (fig|6666666.95583.peg.3175)	not in model	not in model
rxn05655_c0	<=>	c0	sucrose transport via PEP:Pyr PTS_c0	(1) cpd00061[c0] + (1) cpd00076[e0] <=> (1) cpd00020[c0] + (1) cpd01693[c0]	() and () and () and ((fig|6666666.95583.peg.2172) or (fig|6666666.95583.peg.2113))	not in model	(fig|6666666.95701.peg.3640) and () and () and ()
rxn10302_c0	<=>	c0	anteisoheptadecanoyl-lipoteichoic acid synthesis (n=24), linked, glucose substituted_c0	(24) cpd00026[c0] + (1) cpd15750[c0] <=> (24) cpd00014[c0] + (1) cpd15759[c0]	fig|6666666.95583.peg.2405	not in model
rxn05244_c0	<=>	c0	TRANS-RXNBWI-115637.ce.maizeexp.ILE_c0	(1) cpd00067[e0] + (1) cpd00322[e0] <=> (1) cpd00067[c0] + (1) cpd00322[c0]	fig|6666666.95583.peg.2674	not in model	(fig|6666666.95701.peg.4336) or (fig|6666666.95701.peg.4337) or (fig|6666666.95701.peg.2024)
rxn00503_c0	<=>	c0	(S)-1-pyrroline-5-carboxylate:NAD+ oxidoreductase_c0	(2) cpd00001[c0] + (1) cpd00003[c0] + (1) cpd02431[c0] <=> (1) cpd00004[c0] + (1) cpd00023[c0] + (1) cpd00067[c0]	fig|6666666.95583.peg.1908	fig|6666666.93207.peg.514	not in model
rxn00927_c0	<=>	c0	Adenosine ribohydrolase_c0	(1) cpd00001[c0] + (1) cpd00182[c0] <=> (1) cpd00105[c0] + (1) cpd00128[c0]	fig|6666666.95583.peg.808	not in model	(fig|6666666.95701.peg.489) or (fig|6666666.95701.peg.1151)
rxn00251_c0	<=>	c0	phosphate:oxaloacetate carboxy-lyase (adding phosphate;phosphoenolpyruvate-forming)_c0	(1) cpd00009[c0] + (1) cpd00032[c0] + (1) cpd00067[c0] <=> (1) cpd00001[c0] + (1) cpd00011[c0] + (1) cpd00061[c0]	fig|6666666.95583.peg.1730		not in model
rxn07261_c0	<=>	c0	R07384_c0	(1) cpd00046[c0] + (2) cpd00067[c0] + (1) cpd12606[c0] <=> (1) cpd00444[c0] + (1) cpd12322[c0]	fig|6666666.95583.peg.3585	fig|6666666.93207.peg.114	fig|6666666.95701.peg.512
rxn00920_c0	<=>	c0	Guanosine 3',5'-cyclic phosphate 5'-nucleotidohydrolase_c0	(1) cpd00001[c0] + (1) cpd00697[c0] <=> (1) cpd00067[c0] + (1) cpd00126[c0]	fig|6666666.95583.peg.1023	not in model	not in model
rxn00790_c0	<=	c0	5-phosphoribosylamine:diphosphate phospho-alpha-D-ribosyltransferase (glutamate-amidating)_c0	(1) cpd00012[c0] + (1) cpd00023[c0] + (1) cpd00067[c0] + (1) cpd01982[c0] <= (1) cpd00001[c0] + (1) cpd00053[c0] + (1) cpd00103[c0]	(fig|6666666.95583.peg.3185) or (fig|6666666.95583.peg.1104)	(fig|6666666.93207.peg.309) or (fig|6666666.93207.peg.1113)	(fig|6666666.95701.peg.432) or (fig|6666666.95701.peg.4499)
rxn03910_c0	<=>	c0	2-Phospho-4-(cytidine 5'-diphospho)-2-C-methyl-D-erythritol CMP-lyase (cyclizing)_c0	(1) cpd08288[c0] <=> (1) cpd00046[c0] + (1) cpd08301[c0]	fig|6666666.95583.peg.2471	fig|6666666.93207.peg.2165	fig|6666666.95701.peg.1011
rxn00237_c0	<=>	c0	ATP:GDP phosphotransferase_c0	(1) cpd00002[c0] + (1) cpd00031[c0] <=> (1) cpd00008[c0] + (1) cpd00038[c0]	fig|6666666.95583.peg.2910	fig|6666666.93207.peg.363	fig|6666666.95701.peg.69
rxn00422_c0	<=>	c0	L-Serine:pyruvate aminotransferase_c0	(1) cpd00020[c0] + (1) cpd00054[c0] <=> (1) cpd00035[c0] + (1) cpd00145[c0]	(fig|6666666.95583.peg.1568) and (fig|6666666.95583.peg.1568)	not in model	not in model
rxn07100_c0	<=>	c0	CDPethanolamine:1-alkyl-2-acylglycerol ethanolaminephosphotransferase_c0	(1) cpd00444[c0] + (1) cpd12273[c0] <=> (1) cpd00046[c0] + (2) cpd00067[c0] + (1) cpd12554[c0]	fig|6666666.95583.peg.3585	fig|6666666.93207.peg.114	fig|6666666.95701.peg.512
rxn10342_c0	<=>	c0	isohexadecanoyl-cardiolipin synthase_c0	(2) cpd15727[c0] <=> (1) cpd00100[c0] + (1) cpd15799[c0]	(fig|6666666.95583.peg.3741) or (fig|6666666.95583.peg.3217) or (fig|6666666.95583.peg.10)	not in model	(fig|6666666.95701.peg.178) or (fig|6666666.95701.peg.3950)
rxn03540_c0	<=>	c0	R05225_c0	(4) cpd00001[c0] + (4) cpd00002[c0] + (4) cpd00053[c0] + (1) cpd03916[c0] <=> (4) cpd00008[c0] + (4) cpd00009[c0] + (4) cpd00023[c0] + (4) cpd00067[c0] + (1) cpd03917[c0]	fig|6666666.95583.peg.3900	not in model	(fig|6666666.95701.peg.1521) or (fig|6666666.95701.peg.390)
rxn08086_c0	=>	c0	1-hexadecanoyl-sn-glycerol 3-phosphate O-acyltransferase (n-C16:0)_c0	(1) cpd00067[c0] + (1) cpd15277[c0] + (1) cpd15327[c0] => (1) cpd11493[c0] + (1) cpd15524[c0]	fig|6666666.95583.peg.2617	(fig|6666666.93207.peg.1131) or (fig|6666666.93207.peg.1375)	fig|6666666.95701.peg.529
rxn08311_c0	<=>	c0	CDP-diacylglycerol synthetase (n-C18:0)_c0	(1) cpd00052[c0] + (1) cpd15526[c0] <=> (1) cpd00012[c0] + (1) cpd00067[c0] + (1) cpd15421[c0]	fig|6666666.95583.peg.2487	(fig|6666666.93207.peg.2397) or (fig|6666666.93207.peg.1130)	fig|6666666.95701.peg.3617
rxn03919_c0	=>	c0	D-glycero-beta-D-manno-heptose 1,7-bisphosphate 7-phosphohydrolase_c0	(1) cpd00001[c0] + (1) cpd08316[c0] => (1) cpd00009[c0] + (1) cpd04920[c0]	fig|6666666.95583.peg.1630	fig|6666666.93207.peg.2260	not in model
rxn03175_c0	<=>	c0	N-(5'-Phospho-D-ribosylformimino)-5-amino-1- (5''-phospho-D-ribosyl)-4-imidazolecarboxamide ketol-isomerase_c0	(1) cpd00067[c0] + (1) cpd02979[c0] <=> (1) cpd02991[c0]	fig|6666666.95583.peg.2132	fig|6666666.93207.peg.2226	fig|6666666.95701.peg.2688
rxn10264_c0	<=>	c0	isohexadecanoyl-CDPdiacylglycerol:sn-glycerol-3-phosphate 3-phosphatidyltransferase_c0	(1) cpd00080[c0] + (1) cpd15688[c0] <=> (1) cpd00046[c0] + (1) cpd15721[c0]	fig|6666666.95583.peg.2593	(fig|6666666.93207.peg.1129) or (fig|6666666.93207.peg.1258)	(fig|6666666.95701.peg.2320) or (fig|6666666.95701.peg.3791)
rxn03421_c0	<=>	c0	2,5-Diaminopyrimidine nucleoside triphosphate mutase_c0	(1) cpd03519[c0] <=> (1) cpd03666[c0]	fig|6666666.95583.peg.2050	fig|6666666.93207.peg.2090	(fig|6666666.95701.peg.2004) or (fig|6666666.95701.peg.3959)
rxn10227_c0	=>	c0	anteisoheptadecanoyl-CDPdiacylglycerol-serine O-phosphatidyltransferase_c0	(1) cpd00054[c0] + (1) cpd15684[c0] => (1) cpd00046[c0] + (2) cpd00067[c0] + (1) cpd15690[c0]	fig|6666666.95583.peg.1539	fig|6666666.93207.peg.2221
rxn05336_c0	<=>	c0	(3R)-3-Hydroxypalmitoyl-[acyl-carrier-protein]:NADP+ oxidoreductase_c0	(1) cpd00006[c0] + (1) cpd11481[c0] <=> (1) cpd00005[c0] + (1) cpd11485[c0]	(fig|6666666.95583.peg.3205) or (fig|6666666.95583.peg.1664)	(fig|6666666.93207.peg.116) or (fig|6666666.93207.peg.1259) or (fig|6666666.93207.peg.1951)	(fig|6666666.95701.peg.4182) or (fig|6666666.95701.peg.2903) or (fig|6666666.95701.peg.2044)
rxn09210_c0	=>	c0	Phosphatidylserine syntase (n-C18:0)_c0	(1) cpd00054[c0] + (1) cpd15421[c0] => (1) cpd00046[c0] + (2) cpd00067[c0] + (1) cpd15557[c0]	fig|6666666.95583.peg.1539	fig|6666666.93207.peg.2221	not in model
rxn02112_c0	<=>	c0	(R,R)-Butane-2,3-diol:NAD+ oxidoreductase_c0	(1) cpd00003[c0] + (1) cpd01947[c0] <=> (1) cpd00004[c0] + (1) cpd00067[c0] + (1) cpd00361[c0]	fig|6666666.95583.peg.2975	not in model	not in model
rxn05371_c0	=>	c0	8-methyl-decanoyl-ACP:malonyl-[acyl-carrier-protein] C-acyltransferase (decarboxylating)_c0	(1) cpd11492[c0] + (1) cpd11507[c0] => (1) cpd00011[c0] + (1) cpd11493[c0] + (1) cpd11508[c0]	((fig|6666666.95583.peg.1666) or (fig|6666666.95583.peg.498)) and ((fig|6666666.95583.peg.1030) or (fig|6666666.95583.peg.617) or (fig|6666666.95583.peg.1035) or (fig|6666666.95583.peg.1663))	(fig|6666666.93207.peg.367) and (fig|6666666.93207.peg.118)	(fig|6666666.95701.peg.2902) and (fig|6666666.95701.peg.2907)
rxn04794_c0	<=>	c0	propanoyl-CoA:formate C-propanoyltransferase_c0	(1) cpd00010[c0] + (1) cpd00094[c0] <=> (1) cpd00047[c0] + (1) cpd00086[c0]	(fig|6666666.95583.peg.3404) or (fig|6666666.95583.peg.3111) or (fig|6666666.95583.peg.3771)	not in model	fig|6666666.95701.peg.2564
rxn07584_c0	<=>	c0	ATP:lipoate adenylyltransferase_c0	(1) cpd00002[c0] + (1) cpd00541[c0] <=> (1) cpd00012[c0] + (1) cpd14955[c0]	(fig|6666666.95583.peg.2959) or (fig|6666666.95583.peg.1739)	not in model	(fig|6666666.95701.peg.1907) or (fig|6666666.95701.peg.2167)
rxn01717_c0	<=>	c0	S-Adenosyl-L-methionine:tyramine N-methyltransferase_c0	(1) cpd00017[c0] + (1) cpd00374[c0] <=> (1) cpd00019[c0] + (1) cpd00067[c0] + (1) cpd01610[c0]	fig|6666666.95583.peg.1824	not in model	fig|6666666.95701.peg.1494
rxn05552_c0	=>	c0	ethanesulfonate transport via ABC system_c0	(1) cpd00001[c0] + (1) cpd00002[c0] + (1) cpd11579[e0] => (1) cpd00008[c0] + (1) cpd00009[c0] + (1) cpd00067[c0] + (1) cpd11579[c0]	(fig|6666666.95583.peg.2331) and ((fig|6666666.95583.peg.3203) or (fig|6666666.95583.peg.3202)) and ()	not in model	() and (fig|6666666.95701.peg.3621) and ()
rxn05567_c0	<=>	c0	Galactitol transport via PEP:Pyr PTS_c0	(1) cpd00061[c0] + (1) cpd01171[e0] <=> (1) cpd00020[c0] + (1) cpd03752[c0]	() and () and () and ((fig|6666666.95583.peg.2172) or (fig|6666666.95583.peg.2113)) and ()	not in model	(fig|6666666.95701.peg.1751) and (fig|6666666.95701.peg.3640) and () and (fig|6666666.95701.peg.1753) and ()
rxn00532_c0	<=>	c0	3-oxopropanoate:NADP+ oxidoreductase (CoA-malonylating)_c0	(1) cpd00006[c0] + (1) cpd00010[c0] + (1) cpd00191[c0] <=> (1) cpd00005[c0] + (1) cpd00067[c0] + (1) cpd00070[c0]	fig|6666666.95583.peg.502	fig|6666666.93207.peg.462	fig|6666666.95701.peg.4433
rxn05172_c0	=>	c0	ATP phosphohydrolase (taurine-importing)_c0	(1) cpd00001[c0] + (1) cpd00002[c0] + (1) cpd00210[e0] => (1) cpd00008[c0] + (1) cpd00009[c0] + (1) cpd00067[c0] + (1) cpd00210[c0]	(() and ((fig|6666666.95583.peg.3203) or (fig|6666666.95583.peg.3202)) and (fig|6666666.95583.peg.2331)) or ((fig|6666666.95583.peg.415) or (fig|6666666.95583.peg.1528))	not in model	(() and (fig|6666666.95701.peg.3621) and ()) or (fig|6666666.95701.peg.3623)
rxn04052_c0	<=>	c0	R05814_c0	(2) cpd00067[c0] + (1) cpd08375[c0] <=> (1) cpd03421[c0]	(fig|6666666.95583.peg.2759) or (fig|6666666.95583.peg.2576)	fig|6666666.93207.peg.2248	(fig|6666666.95701.peg.950) or (fig|6666666.95701.peg.1491)
rxn07622_c0	<=>	c0	R07831_c0	(1) cpd00001[c0] + (1) cpd04107[c0] <=> (1) cpd00067[c0] + (1) cpd14988[c0]	fig|6666666.95583.peg.1223	not in model	fig|6666666.95701.peg.1518
rxn02819_c0	<=>	c0	S-Adenosyl-L-methionine:16-methoxy-2,3-dihydro-3-hydroxytabersonine N-methyltransferase_c0	(1) cpd00017[c0] + (1) cpd02787[c0] <=> (1) cpd00019[c0] + (1) cpd00067[c0] + (1) cpd01736[c0]	fig|6666666.95583.peg.864	fig|6666666.93207.peg.599	(fig|6666666.95701.peg.3970) or (fig|6666666.95701.peg.4006)
rxn01479_c0	<=>	c0	CTP:ethanolamine-phosphate cytidylyltransferase_c0	(1) cpd00052[c0] + (1) cpd00285[c0] <=> (1) cpd00012[c0] + (1) cpd00444[c0]	fig|6666666.95583.peg.1869	fig|6666666.93207.peg.619	fig|6666666.95701.peg.77
rxn05681_c0	<=>	c0	2-dehydro-3-deoxy-D-gluconate transport via proton symport, reversible_c0	(1) cpd00067[e0] + (1) cpd00176[e0] <=> (1) cpd00067[c0] + (1) cpd00176[c0]	fig|6666666.95583.peg.752	not in model	not in model
rxn12850_c0	=>	c0	Gly-Phe ABC transporters_c0	(1) cpd00001[c0] + (1) cpd00002[c0] + (1) cpd15605[e0] => (1) cpd00008[c0] + (1) cpd00009[c0] + (1) cpd00067[c0] + (1) cpd15605[c0]	fig|6666666.95583.peg.1045	(fig|6666666.93207.peg.2421) or (fig|6666666.93207.peg.1766)	(fig|6666666.95701.peg.1939) or ((fig|6666666.95701.peg.1545) or (fig|6666666.95701.peg.1153) or (fig|6666666.95701.peg.491)) or ((fig|6666666.95701.peg.2341) or (fig|6666666.95701.peg.1941))
rxn00126_c0	=>	c0	ATP:L-methionine S-adenosyltransferase_c0	(1) cpd00001[c0] + (1) cpd00002[c0] + (1) cpd00060[c0] => (1) cpd00009[c0] + (1) cpd00012[c0] + (1) cpd00017[c0] + (1) cpd00067[c0]	(fig|6666666.95583.peg.3349) or (fig|6666666.95583.peg.2361) or (fig|6666666.95583.peg.4)	fig|6666666.93207.peg.1630	fig|6666666.95701.peg.2111
rxn10136_c0	<=>	c0	TRANS-RXN-261.cp_c0	(1) cpd00023[e0] + (1) cpd00281[c0] <=> (1) cpd00023[c0] + (1) cpd00281[e0]	(fig|6666666.95583.peg.825) or (fig|6666666.95583.peg.827)	not in model	not in model
rxn12844_c0	<=>	c0	Gly-Cys aminopeptidase_c0	(1) cpd00001[c0] + (1) cpd15603[c0] <=> (1) cpd00033[c0] + (1) cpd00084[c0]	(fig|6666666.95583.peg.3691) or (fig|6666666.95583.peg.2527)	(fig|6666666.93207.peg.1816) or (fig|6666666.93207.peg.2685) or (fig|6666666.93207.peg.436) or (fig|6666666.93207.peg.1303)	fig|6666666.95701.peg.3919
rxn10216_c0	=>	c0	isotetradecanoyl-1-acylglycerol-3-phosphate O-acyltransferase_c0	(1) cpd11435[c0] + (1) cpd15673[c0] => (1) cpd00010[c0] + (1) cpd00067[c0] + (1) cpd15679[c0]	fig|6666666.95583.peg.2617	(fig|6666666.93207.peg.1375) or (fig|6666666.93207.peg.1131)	fig|6666666.95701.peg.529
rxn06905_c0	<=>	c0	R05363_c0	(1) cpd00001[c0] + (1) cpd04049[c0] <=> (1) cpd00067[c0] + (1) cpd04050[c0] + (1) cpd08208[c0]	fig|6666666.95583.peg.1223	not in model	fig|6666666.95701.peg.1518
rxn08306_c0	<=>	c0	CDP-diacylglycerol synthetase (n-C12:0)_c0	(1) cpd00052[c0] + (1) cpd15521[c0] <=> (1) cpd00012[c0] + (1) cpd00067[c0] + (1) cpd15417[c0]	fig|6666666.95583.peg.2487	(fig|6666666.93207.peg.1130) or (fig|6666666.93207.peg.2397)	fig|6666666.95701.peg.3617
rxn00206_c0	=>	c0	superoxide:superoxide oxidoreductase_c0	(2) cpd00067[c0] + (2) cpd00532[c0] => (1) cpd00007[c0] + (1) cpd00025[c0]	(fig|6666666.95583.peg.2998) or (fig|6666666.95583.peg.2867)	fig|6666666.93207.peg.569	not in model
rxn11755_c0	<=>	c0	5,6-dihydro-5-fluorouracil amidohydrolase_c0	(1) cpd00001[c0] + (1) cpd16434[c0] <=> (1) cpd00067[c0] + (1) cpd16435[c0]	fig|6666666.95583.peg.1659	fig|6666666.93207.peg.2439	(fig|6666666.95701.peg.879) or (fig|6666666.95701.peg.3748) or (fig|6666666.95701.peg.4525) or (fig|6666666.95701.peg.880)
rxn01871_c0	<=>	c0	acetyl-CoA:enzyme N6-(dihydrolipoyl)lysine S-acetyltransferase_c0	(1) cpd00022[c0] + (1) cpd00449[c0] <=> (1) cpd00010[c0] + (1) cpd00836[c0]	(fig|6666666.95583.peg.2972) or (fig|6666666.95583.peg.2965)	not in model	(fig|6666666.95701.peg.1080) or (fig|6666666.95701.peg.4002) or (fig|6666666.95701.peg.1393)
rxn05340_c0	<=>	c0	(3R)-3-Hydroxydodecanoyl-[acyl-carrier-protein]:NADP+ oxidoreductase_c0	(1) cpd00006[c0] + (1) cpd11480[c0] <=> (1) cpd00005[c0] + (1) cpd11489[c0]	(fig|6666666.95583.peg.1664) or (fig|6666666.95583.peg.3205)	(fig|6666666.93207.peg.1259) or (fig|6666666.93207.peg.1951) or (fig|6666666.93207.peg.116)	(fig|6666666.95701.peg.2044) or (fig|6666666.95701.peg.2903) or (fig|6666666.95701.peg.4182)
rxn00405_c0	=>	c0	L-arginine carboxy-lyase (agmatine-forming)_c0	(1) cpd00051[c0] + (1) cpd00067[c0] => (1) cpd00011[c0] + (1) cpd00152[c0]	(fig|6666666.95583.peg.2901) or (fig|6666666.95583.peg.3799)	fig|6666666.93207.peg.1196	(fig|6666666.95701.peg.2620) or (fig|6666666.95701.peg.2291)
rxn05307_c0	<=>	c0	TRANS-RXNBWI-115637.ce.maizeexp.SER_c0	(1) cpd00054[e0] + (1) cpd00067[e0] <=> (1) cpd00054[c0] + (1) cpd00067[c0]	fig|6666666.95583.peg.2502	not in model	not in model
rxn01169_c0	<=>	c0	ATP:beta-D-glucose 6-phosphotransferase_c0	(1) cpd00002[c0] + (1) cpd00190[c0] <=> (1) cpd00008[c0] + (1) cpd00067[c0] + (1) cpd00863[c0]	fig|6666666.95583.peg.2255	not in model	(fig|6666666.95701.peg.4203) or (fig|6666666.95701.peg.3547)
rxn00299_c0	=>	c0	GTP 7,8-8,9-dihydrolase_c0	(1) cpd00001[c0] + (1) cpd00038[c0] => (1) cpd00047[c0] + (1) cpd00067[c0] + (1) cpd02978[c0]	fig|6666666.95583.peg.2050	fig|6666666.93207.peg.2090	(fig|6666666.95701.peg.2004) or (fig|6666666.95701.peg.3959)
rxn08546_c0	=>	c0	glycerol-3-phosphate acyltransferase (C12:0)_c0	(1) cpd00080[c0] + (1) cpd11468[c0] => (1) cpd11493[c0] + (1) cpd15325[c0]	(fig|6666666.95583.peg.491) and (fig|6666666.95583.peg.1662)	(fig|6666666.93207.peg.375) and (fig|6666666.93207.peg.366)	(fig|6666666.95701.peg.2791) and ((fig|6666666.95701.peg.2308) or (fig|6666666.95701.peg.3421))
rxn05389_c0	<=>	c0	7-methyl-3-oxo-octanoyl-ACP:NADP+ oxidoreductase_c0	(1) cpd00005[c0] + (1) cpd00067[c0] + (1) cpd11525[c0] <=> (1) cpd00006[c0] + (1) cpd11526[c0]	(fig|6666666.95583.peg.1664) or (fig|6666666.95583.peg.3205)	(fig|6666666.93207.peg.1951) or (fig|6666666.93207.peg.1259) or (fig|6666666.93207.peg.116)	(fig|6666666.95701.peg.2903) or (fig|6666666.95701.peg.2044) or (fig|6666666.95701.peg.4182)
rxn04737_c0	<=>	c0	R06928_c0	(1) cpd00001[c0] + (1) cpd00003[c0] + (1) cpd09802[c0] <=> (1) cpd00004[c0] + (2) cpd00067[c0] + (1) cpd09804[c0]	fig|6666666.95583.peg.502	fig|6666666.93207.peg.462	fig|6666666.95701.peg.4433
rxn05735_c0	=>	c0	aldehyde dehydrogenase (aminoacetaldehyde, NAD)_c0	(1) cpd00001[c0] + (1) cpd00003[c0] + (1) cpd04122[c0] => (1) cpd00004[c0] + (1) cpd00033[c0] + (2) cpd00067[c0]	fig|6666666.95583.peg.1015	(fig|6666666.93207.peg.287) or (fig|6666666.93207.peg.2289)	not in model
rxn03921_c0	<=>	c0	R05649_c0	(1) cpd00001[c0] + (1) cpd00003[c0] + (1) cpd08279[c0] <=> (1) cpd00004[c0] + (2) cpd00067[c0] + (1) cpd02045[c0]	fig|6666666.95583.peg.502	fig|6666666.93207.peg.462	fig|6666666.95701.peg.4433
rxn02484_c0	<=>	c0	ATP:4-amino-5-hydroxymethyl-2-methylpyrimidine 5-phosphotransferase_c0	(1) cpd00002[c0] + (1) cpd00939[c0] <=> (1) cpd00008[c0] + (1) cpd00067[c0] + (1) cpd02775[c0]	fig|6666666.95583.peg.558	fig|6666666.93207.peg.1001	(fig|6666666.95701.peg.2956) or (fig|6666666.95701.peg.2641) or (fig|6666666.95701.peg.2993)
rxn02916_c0	=>	c0	R04175_c0	(1) cpd02074[c0] => (1) cpd00001[c0] + (1) cpd00067[c0] + (1) cpd00922[c0]
rxn03618_c0	<=>	c0	formaldehyde:NAD+ oxidoreductase (mycothiol-formylating)_c0	(1) cpd00003[c0] + (1) cpd00055[c0] + (1) cpd04105[c0] <=> (1) cpd00004[c0] + (1) cpd00067[c0] + (1) cpd04106[c0]	fig|6666666.95583.peg.502	fig|6666666.93207.peg.462	fig|6666666.95701.peg.4433
rxn12639_c0	<=>	c0	RXN0-6976.c_c0	(1) cpd00001[c0] + (1) cpd11587[c0] <=> (1) cpd00035[c0] + (1) cpd00053[c0]	(fig|6666666.95583.peg.3691) or (fig|6666666.95583.peg.2527)	(fig|6666666.93207.peg.1816) or (fig|6666666.93207.peg.2685) or (fig|6666666.93207.peg.436) or (fig|6666666.93207.peg.1303)	fig|6666666.95701.peg.3919
rxn01000_c0	=>	c0	prephenate hydro-lyase (decarboxylating; phenylpyruvate-forming)_c0	(1) cpd00067[c0] + (1) cpd00219[c0] => (1) cpd00001[c0] + (1) cpd00011[c0] + (1) cpd00143[c0]	fig|6666666.95583.peg.1284	(fig|6666666.93207.peg.353) or (fig|6666666.93207.peg.1975)	(fig|6666666.95701.peg.3678) or (fig|6666666.95701.peg.1663)
rxn05188_c0	=>	c0	ferrichrome transport via ABC system_c0	(1) cpd00001[c0] + (1) cpd00002[c0] + (1) cpd03724[e0] => (1) cpd00008[c0] + (1) cpd00009[c0] + (1) cpd00067[c0] + (1) cpd03724[c0]	() and () and (fig|6666666.95583.peg.1787)	not in model	not in model
rxn01972_c0	<=>	c0	N6-Acetyl-LL-2,6-diaminoheptanedioate amidohydrolase_c0	(1) cpd00001[c0] + (1) cpd02685[c0] <=> (1) cpd00029[c0] + (1) cpd00504[c0]	fig|6666666.95583.peg.146	not in model	fig|6666666.95701.peg.295
rxn12643_c0	=>	c0	RXN0-6979.c_c0	(1) cpd00001[c0] + (1) cpd11583[c0] => (1) cpd00035[c0] + (1) cpd00107[c0]	(fig|6666666.95583.peg.3691) or (fig|6666666.95583.peg.2527)	(fig|6666666.93207.peg.1816) or (fig|6666666.93207.peg.2685) or (fig|6666666.93207.peg.436) or (fig|6666666.93207.peg.1303)	fig|6666666.95701.peg.3919
rxn05183_c0	=>	c0	D-methionine transport via ABC system_c0	(1) cpd00001[c0] + (1) cpd00002[c0] + (1) cpd00637[e0] => (1) cpd00008[c0] + (1) cpd00009[c0] + (1) cpd00067[c0] + (1) cpd00637[c0]	() and (fig|6666666.95583.peg.1049) and (fig|6666666.95583.peg.1048)	(fig|6666666.93207.peg.534) and (fig|6666666.93207.peg.533) and ()	((fig|6666666.95701.peg.4169) or (fig|6666666.95701.peg.4377)) and ((fig|6666666.95701.peg.4378) or (fig|6666666.95701.peg.4171)) and ()
rxn00979_c0	=>	c0	glycolaldehyde:NAD+ oxidoreductase_c0	(1) cpd00001[c0] + (1) cpd00003[c0] + (1) cpd00229[c0] => (1) cpd00004[c0] + (2) cpd00067[c0] + (1) cpd00139[c0]	fig|6666666.95583.peg.327	not in model	not in model
rxn02334_c0	<=>	c0	3',5'-Cyclic-nucleotide 5'-nucleotidohydrolase_c0	(1) cpd00001[c0] + (1) cpd02589[c0] <=> (1) cpd00821[c0]	fig|6666666.95583.peg.1023	not in model	not in model
rxn00786_c0	<=>	c0	D-fructose-1,6-bisphosphate D-glyceraldehyde-3-phosphate-lyase (glycerone-phosphate-forming)_c0	(1) cpd00290[c0] <=> (1) cpd00095[c0] + (1) cpd00102[c0]	fig|6666666.95583.peg.2776	fig|6666666.93207.peg.1299	((fig|6666666.95701.peg.2339) or (fig|6666666.95701.peg.2063) or (fig|6666666.95701.peg.2083) or (fig|6666666.95701.peg.2048)) or (fig|6666666.95701.peg.3277)
rxn14054_c0	<=>	c0	trans-3-Chloro-2-propene-1-ol:NAD+ oxidoreductase_c0	(1) cpd00003[c0] + (1) cpd04015[c0] <=> (1) cpd00004[c0] + (1) cpd00067[c0] + (1) cpd04017[c0]	(fig|6666666.95583.peg.2421) or (fig|6666666.95583.peg.3783) or (fig|6666666.95583.peg.1178) or (fig|6666666.95583.peg.2341)	fig|6666666.93207.peg.2529	(fig|6666666.95701.peg.2494) or (fig|6666666.95701.peg.2448) or (fig|6666666.95701.peg.1689) or (fig|6666666.95701.peg.3609) or (fig|6666666.95701.peg.151) or (fig|6666666.95701.peg.3769) or (fig|6666666.95701.peg.2525) or (fig|6666666.95701.peg.184) or (fig|6666666.95701.peg.947) or (fig|6666666.95701.peg.884) or (fig|6666666.95701.peg.4258) or (fig|6666666.95701.peg.675) or (fig|6666666.95701.p…
rxn03012_c0	<=>	c0	R04336_c0	(1) cpd02414[c0] <=> (1) cpd00001[c0] + (1) cpd00067[c0] + (1) cpd02465[c0]
rxn10195_c0	<=>	c0	Teichoic acid (glucose substituted) export_c0	(1) cpd15662[c0] + (1) cpd15666[c0] <=> (1) cpd00067[c0] + (1) cpd00286[c0] + (1) cpd15669[c0]	() and (fig|6666666.95583.peg.1467)	(fig|6666666.93207.peg.1704) and (fig|6666666.93207.peg.1706)	(fig|6666666.95701.peg.4302) and ((fig|6666666.95701.peg.4111) or (fig|6666666.95701.peg.4303) or (fig|6666666.95701.peg.171) or (fig|6666666.95701.peg.395))
rxn03908_c0	<=>	c0	ATP:4-(Cytidine 5'-diphospho)-2-C-methyl-D-erythritol 2-phosphotransferase_c0	(1) cpd00002[c0] + (1) cpd08287[c0] <=> (1) cpd00008[c0] + (1) cpd00067[c0] + (1) cpd08288[c0]	fig|6666666.95583.peg.3420	fig|6666666.93207.peg.1636	(fig|6666666.95701.peg.3885) or (fig|6666666.95701.peg.1029)
rxn09197_c0	<=>	c0	Phosphatidylserine decarboxylase (n-C12:0)_c0	(2) cpd00067[c0] + (1) cpd15552[c0] <=> (1) cpd00011[c0] + (1) cpd15528[c0]	fig|6666666.95583.peg.1538	(fig|6666666.93207.peg.2720) or (fig|6666666.93207.peg.2222)	(fig|6666666.95701.peg.2679) or (fig|6666666.95701.peg.2016)
rxn01100_c0	<=>	c0	ATP:3-phospho-D-glycerate 1-phosphotransferase_c0	(1) cpd00002[c0] + (1) cpd00169[c0] <=> (1) cpd00008[c0] + (1) cpd00203[c0]	(fig|6666666.95583.peg.1510) or (fig|6666666.95583.peg.932)	fig|6666666.93207.peg.621	((fig|6666666.95701.peg.331) or (fig|6666666.95701.peg.2347)) or (fig|6666666.95701.peg.1206)
rxn00838_c0	=>	c0	IMP:L-aspartate ligase (GDP-forming)_c0	(1) cpd00038[c0] + (1) cpd00041[c0] + (1) cpd00114[c0] => (1) cpd00009[c0] + (1) cpd00031[c0] + (2) cpd00067[c0] + (1) cpd02375[c0]	fig|6666666.95583.peg.2839	fig|6666666.93207.peg.1796	fig|6666666.95701.peg.1429
rxn00102_c0	<=>	c0	carbonate hydro-lyase (carbon-dioxide-forming)_c0	(1) cpd00067[c0] + (1) cpd00242[c0] <=> (1) cpd00001[c0] + (1) cpd00011[c0]	(fig|6666666.95583.peg.1197) or (fig|6666666.95583.peg.3110)	fig|6666666.93207.peg.1502	fig|6666666.95701.peg.1810
rxn02283_c0	<=>	c0	5-Formyltetrahydrofolate:L-glutamate N-formiminotransferase_c0	(1) cpd00023[c0] + (1) cpd02197[c0] <=> (1) cpd00067[c0] + (1) cpd00087[c0] + (1) cpd00770[c0]	fig|6666666.95583.peg.3181	(fig|6666666.93207.peg.699) or (fig|6666666.93207.peg.2369)	fig|6666666.95701.peg.2754
rxn00512_c0	<=>	c0	Glycolate:NAD+ oxidoreductase_c0	(1) cpd00003[c0] + (1) cpd00139[c0] <=> (1) cpd00004[c0] + (1) cpd00040[c0] + (1) cpd00067[c0]	((fig|6666666.95583.peg.3175) and (fig|6666666.95583.peg.3175)) or (fig|6666666.95583.peg.3175)	not in model	not in model
rxn05396_c0	=>	c0	9-methyl-decanoyl-ACP:malonyl-[acyl-carrier-protein] C-acyltransferase (decarboxylating)_c0	(1) cpd11492[c0] + (1) cpd11532[c0] => (1) cpd00011[c0] + (1) cpd11493[c0] + (1) cpd11533[c0]	((fig|6666666.95583.peg.1030) or (fig|6666666.95583.peg.617) or (fig|6666666.95583.peg.1035) or (fig|6666666.95583.peg.1663)) and ((fig|6666666.95583.peg.498) or (fig|6666666.95583.peg.1666))	(fig|6666666.93207.peg.367) and (fig|6666666.93207.peg.118)	(fig|6666666.95701.peg.2907) and (fig|6666666.95701.peg.2902)
rxn12634_c0	<=>	c0	methionyl aminopeptidase_c0	(1) cpd00001[c0] + (1) cpd11592[c0] <=> (1) cpd00023[c0] + (1) cpd00033[c0]	(fig|6666666.95583.peg.3691) or (fig|6666666.95583.peg.2527)	(fig|6666666.93207.peg.1816) or (fig|6666666.93207.peg.2685) or (fig|6666666.93207.peg.436) or (fig|6666666.93207.peg.1303)	fig|6666666.95701.peg.3919
rxn01255_c0	=>	c0	5-O-(1-Carboxyvinyl)-3-phosphoshikimate phosphate-lyase (chorismate-forming)_c0	(1) cpd00932[c0] => (1) cpd00009[c0] + (1) cpd00216[c0]	(fig|6666666.95583.peg.3344) or (fig|6666666.95583.peg.2414)	fig|6666666.93207.peg.1842	fig|6666666.95701.peg.3679
rxn05872_c0	<=>	c0	Secondary_c0	(1) cpd00003[c0] + (1) cpd11679[c0] <=> (1) cpd00004[c0] + (1) cpd00067[c0] + (1) cpd11733[c0]	(fig|6666666.95583.peg.2421) or (fig|6666666.95583.peg.2341) or (fig|6666666.95583.peg.1178) or (fig|6666666.95583.peg.3783)	fig|6666666.93207.peg.2529	(fig|6666666.95701.peg.4362) or (fig|6666666.95701.peg.678) or (fig|6666666.95701.peg.2521) or (fig|6666666.95701.peg.3805) or (fig|6666666.95701.peg.677) or (fig|6666666.95701.peg.2499) or (fig|6666666.95701.peg.676) or (fig|6666666.95701.peg.675) or (fig|6666666.95701.peg.1823) or (fig|6666666.95701.peg.884) or (fig|6666666.95701.peg.4258) or (fig|6666666.95701.peg.947) or (fig|6666666.95701.pe…
rxn10299_c0	<=>	c0	myristoyl-lipoteichoic acid synthesis (n=24), linked, glucose substituted_c0	(24) cpd00026[c0] + (1) cpd15747[c0] <=> (24) cpd00014[c0] + (1) cpd15756[c0]	fig|6666666.95583.peg.2405	not in model	not in model
rxn04727_c0	<=>	c0	R06918_c0	(1) cpd00001[c0] + (1) cpd00003[c0] + (1) cpd09793[c0] <=> (1) cpd00004[c0] + (2) cpd00067[c0] + (1) cpd09794[c0]	fig|6666666.95583.peg.502	fig|6666666.93207.peg.462	fig|6666666.95701.peg.4433
rxn00776_c0	=>	c0	uracil hydro-lyase (adding D-ribose 5-phosphate;pseudouridine-5'-phosphate-forming)_c0	(1) cpd00092[c0] + (1) cpd00101[c0] => (1) cpd00001[c0] + (1) cpd00859[c0]	((fig|6666666.95583.peg.835) and ((fig|6666666.95583.peg.562) or (fig|6666666.95583.peg.1412))) or ((fig|6666666.95583.peg.1647) and () and () and () and (fig|6666666.95583.peg.1851) and ())	((fig|6666666.93207.peg.1054) and (fig|6666666.93207.peg.1638)) or (() and () and () and () and ((fig|6666666.93207.peg.848) or (fig|6666666.93207.peg.1658)) and ())	((fig|6666666.95701.peg.3931) and (fig|6666666.95701.peg.2327)) or (() and () and (fig|6666666.95701.peg.2062) and () and (fig|6666666.95701.peg.523) and ((fig|6666666.95701.peg.2747) or (fig|6666666.95701.peg.2716) or (fig|6666666.95701.peg.1898)))
rxn05251_c0	=>	c0	FACOAL170(anteiso)_c0	(1) cpd00002[c0] + (1) cpd00010[c0] + (1) cpd11433[c0] => (1) cpd00012[c0] + (1) cpd00018[c0] + (1) cpd11434[c0]	(fig|6666666.95583.peg.255) or (fig|6666666.95583.peg.2470) or (fig|6666666.95583.peg.1944) or (fig|6666666.95583.peg.254) or (fig|6666666.95583.peg.259) or (fig|6666666.95583.peg.1032) or (fig|6666666.95583.peg.3525) or (fig|6666666.95583.peg.3285)	(fig|6666666.93207.peg.1135) or (fig|6666666.93207.peg.270) or (fig|6666666.93207.peg.1440) or (fig|6666666.93207.peg.1361)	(fig|6666666.95701.peg.3810) or (fig|6666666.95701.peg.4439) or (fig|6666666.95701.peg.1690) or (fig|6666666.95701.peg.2013) or (fig|6666666.95701.peg.4181)
rxn03126_c0	=>	c0	Coenzyme B:coenzyme M:methanophenazine oxidoreductase_c0	(1) cpd00067[c0] + (1) cpd02935[c0] + (1) cpd08702[c0] => (1) cpd02246[c0] + (1) cpd02817[c0] + (1) cpd08701[c0]	(fig|6666666.95583.peg.1116) or (fig|6666666.95583.peg.1117) or ((fig|6666666.95583.peg.3837) or (fig|6666666.95583.peg.1115))	not in model	not in model
rxn05485_c0	<=>	c0	N-Acetyl-D-glucosamine transport via PEP:Pyr PTS_c0	(1) cpd00061[c0] + (1) cpd00122[e0] <=> (1) cpd00020[c0] + (1) cpd00293[c0]	((fig|6666666.95583.peg.2113) or (fig|6666666.95583.peg.2172)) and () and () and ()	not in model	() and () and () and (fig|6666666.95701.peg.3640)
rxn14089_c0	<=>	c0	cis-3-chloro-2-propene-1-ol:NAD+ oxidoreductase_c0	(1) cpd00003[c0] + (1) cpd04016[c0] <=> (1) cpd00004[c0] + (1) cpd00067[c0] + (1) cpd15064[c0]	(fig|6666666.95583.peg.2421) or (fig|6666666.95583.peg.1178) or (fig|6666666.95583.peg.3783) or (fig|6666666.95583.peg.2341)	fig|6666666.93207.peg.2529	(fig|6666666.95701.peg.184) or (fig|6666666.95701.peg.947) or (fig|6666666.95701.peg.2494) or (fig|6666666.95701.peg.2448) or (fig|6666666.95701.peg.1689) or (fig|6666666.95701.peg.3609) or (fig|6666666.95701.peg.151) or (fig|6666666.95701.peg.3769) or (fig|6666666.95701.peg.2525) or (fig|6666666.95701.peg.678) or (fig|6666666.95701.peg.2521) or (fig|6666666.95701.peg.4362) or (fig|6666666.95701.…
rxn00214_c0	<=>	c0	UDP-glucose 4-epimerase_c0	(1) cpd00026[c0] <=> (1) cpd00043[c0]	(fig|6666666.95583.peg.2519) or (fig|6666666.95583.peg.2328)	(fig|6666666.93207.peg.2240) or (fig|6666666.93207.peg.2232) or (fig|6666666.93207.peg.2236) or (fig|6666666.93207.peg.1711) or (fig|6666666.93207.peg.1712)	fig|6666666.95701.peg.2177
rxn10114_c0	=>	c0	formate dehydrogenase (quinone-8: 2 protons)_c0	(1) cpd00047[c0] + (3) cpd00067[c0] + (1) cpd15560[c0] => (1) cpd00011[c0] + (2) cpd00067[e0] + (1) cpd15561[c0]	() and () and () and ((fig|6666666.95583.peg.263) or (fig|6666666.95583.peg.264) or (fig|6666666.95583.peg.195) or (fig|6666666.95583.peg.194)) and () and () and ()	not in model	not in model
rxn01895_c0	<=	c0	2-Hydroxy-6-oxonona-2,4-diene-1,9-dioate succinylhydrolase_c0	(1) cpd00036[c0] + (1) cpd00067[c0] + (1) cpd00461[c0] <= (1) cpd00001[c0] + (1) cpd02731[c0]	fig|6666666.95583.peg.1223	not in model	fig|6666666.95701.peg.1518
rxn01211_c0	<=>	c0	5,10-Methenyltetrahydrofolate 5-hydrolase (decyclizing)_c0	(1) cpd00001[c0] + (1) cpd00347[c0] <=> (1) cpd00067[c0] + (1) cpd00201[c0]	(fig|6666666.95583.peg.2679) or ((fig|6666666.95583.peg.299) and (fig|6666666.95583.peg.299))	(fig|6666666.93207.peg.2677) and (fig|6666666.93207.peg.2677)	((fig|6666666.95701.peg.1630) or (fig|6666666.95701.peg.717) or (fig|6666666.95701.peg.265) or (fig|6666666.95701.peg.2982) or (fig|6666666.95701.peg.652) or (fig|6666666.95701.peg.955) or (fig|6666666.95701.peg.3137)) or (((fig|6666666.95701.peg.953) or (fig|6666666.95701.peg.3135)) and ((fig|6666666.95701.peg.3135) or (fig|6666666.95701.peg.953)))
rxn00109_c0	<=>	c0	ammonia:NAD+ oxidoreductase_c0	(1) cpd00001[c0] + (1) cpd00003[c0] + (1) cpd00013[c0] <=> (1) cpd00004[c0] + (2) cpd00067[c0] + (1) cpd00165[c0]	(fig|6666666.95583.peg.2152) or (fig|6666666.95583.peg.5) or (fig|6666666.95583.peg.7)	fig|6666666.93207.peg.644	(fig|6666666.95701.peg.4016) or (fig|6666666.95701.peg.3861) or (fig|6666666.95701.peg.2036) or (fig|6666666.95701.peg.3869)
rxn00527_c0	<=>	c0	L-tyrosine:2-oxoglutarate aminotransferase_c0	(1) cpd00024[c0] + (1) cpd00069[c0] <=> (1) cpd00023[c0] + (1) cpd00868[c0]	((fig|6666666.95583.peg.2739) or (fig|6666666.95583.peg.8) or (fig|6666666.95583.peg.1122) or (fig|6666666.95583.peg.1253)) or ((fig|6666666.95583.peg.8) or (fig|6666666.95583.peg.1122)) or (() and (fig|6666666.95583.peg.1712))	((fig|6666666.93207.peg.2707) or (fig|6666666.93207.peg.1194) or (fig|6666666.93207.peg.303)) or ((fig|6666666.93207.peg.354) and (fig|6666666.93207.peg.354))	((fig|6666666.95701.peg.2165) or (fig|6666666.95701.peg.46) or (fig|6666666.95701.peg.17) or (fig|6666666.95701.peg.261) or (fig|6666666.95701.peg.4163) or (fig|6666666.95701.peg.2022) or (fig|6666666.95701.peg.1086)) or (fig|6666666.95701.peg.2165) or ((fig|6666666.95701.peg.2691) and ())
rxn05322_c0	<=	c0	Butyryl-[acyl-carrier protein]:malonyl-CoA C-acyltransferase(decarboxylating, oxoacyl- and enoyl-reducing)_c0	(1) cpd00003[c0] + (1) cpd11464[c0] <= (1) cpd00004[c0] + (2) cpd00067[c0] + (1) cpd11465[c0]	fig|6666666.95583.peg.756	fig|6666666.93207.peg.623	not in model
rxn05193_c0	=>	c0	Butyro-betaine ABC transport_c0	(1) cpd00001[c0] + (1) cpd00002[c0] + (1) cpd08306[e0] => (1) cpd00008[c0] + (1) cpd00009[c0] + (1) cpd00067[c0] + (1) cpd08306[c0]	(fig|6666666.95583.peg.2412) and (fig|6666666.95583.peg.2412) and (fig|6666666.95583.peg.69)	not in model	not in model
rxn12848_c0	=>	c0	Gly-Cys ABC transporters_c0	(1) cpd00001[c0] + (1) cpd00002[c0] + (1) cpd15603[e0] => (1) cpd00008[c0] + (1) cpd00009[c0] + (1) cpd00067[c0] + (1) cpd15603[c0]	fig|6666666.95583.peg.1045	(fig|6666666.93207.peg.2421) or (fig|6666666.93207.peg.1766)	(fig|6666666.95701.peg.1939) or ((fig|6666666.95701.peg.491) or (fig|6666666.95701.peg.1153) or (fig|6666666.95701.peg.1545)) or ((fig|6666666.95701.peg.1941) or (fig|6666666.95701.peg.2341))
rxn03537_c0	<=>	c0	R05222_c0	(1) cpd00038[c0] + (1) cpd03919[c0] <=> (1) cpd00012[c0] + (1) cpd00067[c0] + (1) cpd03920[c0]	fig|6666666.95583.peg.555		fig|6666666.95701.peg.1524
rxn01316_c0	<=	c0	phosphoenolpyruvate:N-acetyl-D-mannosamine C-(1-carboxyvinyl)transferase (phosphate-hydrolysing, 2-carboxy-2-oxoethyl-forming)_c0	(1) cpd00009[c0] + (1) cpd00232[c0] <= (1) cpd00001[c0] + (1) cpd00061[c0] + (1) cpd00492[c0]	fig|6666666.95583.peg.3117	fig|6666666.93207.peg.2370	not in model
rxn13782_c0	=>	c0	Protein biosynthesis_c0	=> (1) cpd17041[c0]	(fig|6666666.95583.peg.2123) and (fig|6666666.95583.peg.3695) and (fig|6666666.95583.peg.2107) and ((fig|6666666.95583.peg.1162) or (fig|6666666.95583.peg.228)) and (fig|6666666.95583.peg.2852) and (fig|6666666.95583.peg.834) and (fig|6666666.95583.peg.3694) and (fig|6666666.95583.peg.1600) and (fig|6666666.95583.peg.3184) and (fig|6666666.95583.peg.1522) and (fig|6666666.95583.peg.12) and (fig|6…	(fig|6666666.93207.peg.1828) and (fig|6666666.93207.peg.1812) and (fig|6666666.93207.peg.1831) and (fig|6666666.93207.peg.206) and (fig|6666666.93207.peg.298) and (fig|6666666.93207.peg.525) and (fig|6666666.93207.peg.2352) and (fig|6666666.93207.peg.604) and (fig|6666666.93207.peg.529) and () and (fig|6666666.93207.peg.1197) and (fig|6666666.93207.peg.1826) and (fig|6666666.93207.peg.1818) and (…	(fig|6666666.95701.peg.3925) and (fig|6666666.95701.peg.3903) and (fig|6666666.95701.peg.3910) and (fig|6666666.95701.peg.1729) and (fig|6666666.95701.peg.1662) and (fig|6666666.95701.peg.3902) and (fig|6666666.95701.peg.3042) and () and (fig|6666666.95701.peg.2803) and (fig|6666666.95701.peg.2325) and (fig|6666666.95701.peg.2131) and (fig|6666666.95701.peg.3897) and (fig|6666666.95701.peg.409) a…
rxn04270_c0	<=>	c0	cis-2-Methyl-5-isopropylhexa-2,5-dienal dehydrogenase_c0	(1) cpd00001[c0] + (1) cpd00003[c0] + (1) cpd02708[c0] <=> (1) cpd00004[c0] + (2) cpd00067[c0] + (1) cpd08741[c0]	fig|6666666.95583.peg.502	fig|6666666.93207.peg.462	fig|6666666.95701.peg.4433
rxn05430_c0	<=>	c0	14-methyl-3-oxo-pentadecanoyl-ACP:NADP+ oxidoreductase_c0	(1) cpd00005[c0] + (1) cpd00067[c0] + (1) cpd11566[c0] <=> (1) cpd00006[c0] + (1) cpd11567[c0]	(fig|6666666.95583.peg.1664) or (fig|6666666.95583.peg.3205)	(fig|6666666.93207.peg.1259) or (fig|6666666.93207.peg.1951) or (fig|6666666.93207.peg.116)	(fig|6666666.95701.peg.4182) or (fig|6666666.95701.peg.2903) or (fig|6666666.95701.peg.2044)
rxn00074_c0	<=>	c0	cob(I)alamin:NAD+ oxidoreductase_c0	(1) cpd00003[c0] + (1) cpd00067[c0] + (2) cpd00635[c0] <=> (1) cpd00004[c0] + (2) cpd00423[c0]	fig|6666666.95583.peg.3784	not in model	fig|6666666.95701.peg.3647
rxn11838_c0	<=>	c0	4-hydroxy-5-phenyltetrahydro-1,3-oxazin-2-one:NAD+ oxidoreductase_c0	(1) cpd00003[c0] + (1) cpd16401[c0] <=> (1) cpd00004[c0] + (1) cpd00067[c0] + (1) cpd16402[c0]	(fig|6666666.95583.peg.2421) or (fig|6666666.95583.peg.1178) or (fig|6666666.95583.peg.3783) or (fig|6666666.95583.peg.2341)	fig|6666666.93207.peg.2529	(fig|6666666.95701.peg.184) or (fig|6666666.95701.peg.947) or (fig|6666666.95701.peg.2448) or (fig|6666666.95701.peg.2494) or (fig|6666666.95701.peg.2525) or (fig|6666666.95701.peg.3769) or (fig|6666666.95701.peg.151) or (fig|6666666.95701.peg.1689) or (fig|6666666.95701.peg.3609) or (fig|6666666.95701.peg.4362) or (fig|6666666.95701.peg.2521) or (fig|6666666.95701.peg.678) or (fig|6666666.95701.…
rxn01917_c0	<=>	c0	ATP:N-acetyl-L-glutamate 5-phosphotransferase_c0	(1) cpd00002[c0] + (1) cpd00477[c0] <=> (1) cpd00008[c0] + (1) cpd02552[c0]	(fig|6666666.95583.peg.348) or (fig|6666666.95583.peg.348)	(fig|6666666.93207.peg.1311) or (fig|6666666.93207.peg.1311)	(fig|6666666.95701.peg.2155) or (fig|6666666.95701.peg.2155)
rxn10236_c0	<=>	c0	anteisopentadecanoyl-phosphatidylserine decarboxylase_c0	(2) cpd00067[c0] + (1) cpd15693[c0] <=> (1) cpd00011[c0] + (1) cpd15699[c0]	fig|6666666.95583.peg.1538	(fig|6666666.93207.peg.2222) or (fig|6666666.93207.peg.2720)	(fig|6666666.95701.peg.2679) or (fig|6666666.95701.peg.2016)
rxn08527_c0	<=>	c0	fumarate reductase_c0	(1) cpd00106[c0] + (1) cpd15499[c0] <=> (1) cpd00036[c0] + (1) cpd15500[c0]	((fig|6666666.95583.peg.2948) or (fig|6666666.95583.peg.3078)) or (((fig|6666666.95583.peg.3077) or (fig|6666666.95583.peg.2947)) and ((fig|6666666.95583.peg.2948) or (fig|6666666.95583.peg.3078)))	((fig|6666666.93207.peg.1419) or (fig|6666666.93207.peg.986) or (fig|6666666.93207.peg.593)) or (((fig|6666666.93207.peg.594) or (fig|6666666.93207.peg.1418)) and ((fig|6666666.93207.peg.986) or (fig|6666666.93207.peg.593) or (fig|6666666.93207.peg.1419)))	not in model
rxn05501_c0	<=>	c0	arbutin transport via PEP:Pyr PTS_c0	(1) cpd00061[c0] + (1) cpd03696[e0] <=> (1) cpd00020[c0] + (1) cpd03697[c0]	() and () and () and ((fig|6666666.95583.peg.2113) or (fig|6666666.95583.peg.2172)) and ()	not in model	() and () and () and (fig|6666666.95701.peg.3640) and ()
rxn01509_c0	<=>	c0	ATP:dGMP phosphotransferase_c0	(1) cpd00002[c0] + (1) cpd00067[c0] + (1) cpd00296[c0] <=> (1) cpd00008[c0] + (1) cpd00295[c0]	(fig|6666666.95583.peg.3606) or (fig|6666666.95583.peg.3606)	(fig|6666666.93207.peg.609) or (fig|6666666.93207.peg.609)	(fig|6666666.95701.peg.2750) or (fig|6666666.95701.peg.2750)
rxn01999_c0	<=>	c0	dTDP-4-amino-4,6-dideoxy-D-glucose:2-oxoglutarate aminotransferase_c0	(1) cpd00024[c0] + (1) cpd02616[c0] <=> (1) cpd00023[c0] + (1) cpd00521[c0]	fig|6666666.95583.peg.1036	not in model	not in model
rxn02011_c0	=>	c0	UDP-N-acetylmuramoyl-L-alanyl-D-glutamate:(L)-meso-2,6-diaminoheptanedioate gamma-ligase (ADP-forming)_c0	(1) cpd00002[c0] + (1) cpd00516[c0] + (1) cpd00525[c0] => (1) cpd00008[c0] + (1) cpd00009[c0] + (1) cpd00067[c0] + (1) cpd02964[c0]	(fig|6666666.95583.peg.410) or (fig|6666666.95583.peg.3583)	fig|6666666.93207.peg.1806	fig|6666666.95701.peg.1657
rxn00173_c0	<=>	c0	acetyl-CoA:phosphate acetyltransferase_c0	(1) cpd00009[c0] + (1) cpd00022[c0] <=> (1) cpd00010[c0] + (1) cpd00196[c0]	(fig|6666666.95583.peg.931) or (fig|6666666.95583.peg.1371)	fig|6666666.93207.peg.1273
rxn01548_c0	<=>	c0	guanosine:phosphate alpha-D-ribosyltransferase_c0	(1) cpd00009[c0] + (1) cpd00311[c0] <=> (1) cpd00207[c0] + (1) cpd00475[c0]	(fig|6666666.95583.peg.507) or (fig|6666666.95583.peg.738) or (fig|6666666.95583.peg.1903)	fig|6666666.93207.peg.1771	fig|6666666.95701.peg.1016
rxn08528_c0	<=>	c0	fumarate reductase_c0	(1) cpd00106[c0] + (1) cpd15353[c0] <=> (1) cpd00036[c0] + (1) cpd15352[c0]	((fig|6666666.95583.peg.2948) or (fig|6666666.95583.peg.3078)) or (((fig|6666666.95583.peg.3078) or (fig|6666666.95583.peg.2948)) and ((fig|6666666.95583.peg.2947) or (fig|6666666.95583.peg.3077)))	((fig|6666666.93207.peg.1419) or (fig|6666666.93207.peg.986) or (fig|6666666.93207.peg.593)) or (((fig|6666666.93207.peg.1418) or (fig|6666666.93207.peg.594)) and ((fig|6666666.93207.peg.1419) or (fig|6666666.93207.peg.986) or (fig|6666666.93207.peg.593)))	not in model
rxn07586_c0	<=>	c0	cobalt-precorrin 5A acylhydrolase_c0	(1) cpd00001[c0] + (1) cpd08371[c0] <=> (1) cpd00071[c0] + (1) cpd14960[c0]	fig|6666666.95583.peg.2503	not in model	not in model
rxn02548_c0	<=>	c0	S-Adenosyl-L-methionine:5,7,4'-trihydroxyflavone 4'-O-methyltransferase_c0	(1) cpd00017[c0] + (1) cpd01047[c0] <=> (1) cpd00019[c0] + (1) cpd00067[c0] + (1) cpd01043[c0]	fig|6666666.95583.peg.1620	not in model	not in model
rxn09205_c0	=>	c0	Phosphatidylserine syntase (n-C12:0)_c0	(1) cpd00054[c0] + (1) cpd15417[c0] => (1) cpd00046[c0] + (2) cpd00067[c0] + (1) cpd15552[c0]	fig|6666666.95583.peg.1539	fig|6666666.93207.peg.2221	not in model
rxn01991_c0	<=>	c0	meso-2,6-diaminoheptanedioate:NADP+ oxidoreductase (deaminating)_c0	(1) cpd00001[c0] + (1) cpd00006[c0] + (1) cpd00516[c0] <=> (1) cpd00005[c0] + (1) cpd00013[c0] + (1) cpd00067[c0] + (1) cpd02414[c0]	fig|6666666.95583.peg.3626	not in model	not in model
rxn05364_c0	<=>	c0	6-methyl-3-oxo-octanoyl-ACP:NADP+ oxidoreductase_c0	(1) cpd00005[c0] + (1) cpd00067[c0] + (1) cpd11500[c0] <=> (1) cpd00006[c0] + (1) cpd11501[c0]	(fig|6666666.95583.peg.1664) or (fig|6666666.95583.peg.3205)	(fig|6666666.93207.peg.116) or (fig|6666666.93207.peg.1259) or (fig|6666666.93207.peg.1951)	(fig|6666666.95701.peg.4182) or (fig|6666666.95701.peg.2044) or (fig|6666666.95701.peg.2903)
rxn09201_c0	<=>	c0	Phosphatidylserine decarboxylase (n-C16:1)_c0	(2) cpd00067[c0] + (1) cpd15556[c0] <=> (1) cpd00011[c0] + (1) cpd15532[c0]	fig|6666666.95583.peg.1538	(fig|6666666.93207.peg.2222) or (fig|6666666.93207.peg.2720)	(fig|6666666.95701.peg.2016) or (fig|6666666.95701.peg.2679)
rxn00508_c0	<=>	c0	Succinate-semialdehyde:NAD+ oxidoreductase_c0	(1) cpd00001[c0] + (1) cpd00003[c0] + (1) cpd00199[c0] <=> (1) cpd00004[c0] + (1) cpd00036[c0] + (2) cpd00067[c0]	(fig|6666666.95583.peg.704) or (fig|6666666.95583.peg.3628)	not in model	not in model
rxn02115_c0	<=>	c0	(R)-Acetoin racemase_c0	(1) cpd00361[c0] <=> (1) cpd01221[c0]	fig|6666666.95583.peg.1512	fig|6666666.93207.peg.1612	(fig|6666666.95701.peg.1752) or (fig|6666666.95701.peg.3390)
rxn10122_c0	<=>	c0	NADH dehydrogenase (ubiquinone-8 & 3.5 protons)_c0	(1) cpd00004[c0] + (4.5) cpd00067[c0] + (1) cpd15560[c0] <=> (1) cpd00003[c0] + (3.5) cpd00067[e0] + (1) cpd15561[c0]	() and () and (fig|6666666.95583.peg.3437) and (fig|6666666.95583.peg.3433) and (fig|6666666.95583.peg.3443) and (fig|6666666.95583.peg.3439) and (fig|6666666.95583.peg.3434) and (fig|6666666.95583.peg.3435) and (fig|6666666.95583.peg.3438) and () and (fig|6666666.95583.peg.3432) and (fig|6666666.95583.peg.3444) and (fig|6666666.95583.peg.3436) and ((fig|6666666.95583.peg.3442) or (fig|6666666.95…	((fig|6666666.93207.peg.274) or (fig|6666666.93207.peg.2126)) and ((fig|6666666.93207.peg.556) or (fig|6666666.93207.peg.276)) and ((fig|6666666.93207.peg.283) or (fig|6666666.93207.peg.552)) and ((fig|6666666.93207.peg.554) or (fig|6666666.93207.peg.285)) and ((fig|6666666.93207.peg.553) or (fig|6666666.93207.peg.284)) and ((fig|6666666.93207.peg.548) or (fig|6666666.93207.peg.279)) and ((fig|66…	() and () and () and () and () and () and () and () and (fig|6666666.95701.peg.2773) and () and () and () and () and ()
rxn05547_c0	=>	c0	oligopeptide-transporting ATPase_c0	(1) cpd00001[c0] + (1) cpd00002[c0] + (1) cpd11580[e0] => (1) cpd00008[c0] + (1) cpd00009[c0] + (1) cpd00067[c0] + (1) cpd11580[c0]	fig|6666666.95583.peg.1045	(fig|6666666.93207.peg.2421) or (fig|6666666.93207.peg.1766)	(fig|6666666.95701.peg.1939) or ((fig|6666666.95701.peg.491) or (fig|6666666.95701.peg.1153) or (fig|6666666.95701.peg.1545)) or ((fig|6666666.95701.peg.1941) or (fig|6666666.95701.peg.2341))
rxn08352_c0	=>	c0	R08210_c0	(1) cpd00004[c0] + (1) cpd00067[c0] + (1) cpd08615[c0] => (1) cpd00001[c0] + (1) cpd00003[c0] + (1) cpd00202[c0]	fig|6666666.95583.peg.1128	fig|6666666.93207.peg.803
rxn09106_c0	=>	c0	phosphatidylglycerol phosphate phosphatase (periplasm, n-C18:0)_c0	(1) cpd00001[c0] + (1) cpd15547[c0] => (1) cpd00009[c0] + (1) cpd00067[c0] + (1) cpd15540[c0]	fig|6666666.95583.peg.1531	fig|6666666.93207.peg.2168	fig|6666666.95701.peg.3883
rxn00187_c0	=>	c0	L-Glutamate:ammonia ligase (ADP-forming)_c0	(1) cpd00002[c0] + (1) cpd00013[c0] + (1) cpd00023[c0] => (1) cpd00008[c0] + (1) cpd00009[c0] + (1) cpd00053[c0] + (1) cpd00067[c0]	(fig|6666666.95583.peg.1106) or (fig|6666666.95583.peg.2641)	(fig|6666666.93207.peg.1) or (fig|6666666.93207.peg.1668)	((fig|6666666.95701.peg.1424) or (fig|6666666.95701.peg.3829)) or (fig|6666666.95701.peg.1426)
rxn05734_c0	<=>	c0	aldehyde dehydrogenase (glyoxylate, NAD)_c0	(1) cpd00001[c0] + (1) cpd00003[c0] + (1) cpd00040[c0] <=> (1) cpd00004[c0] + (2) cpd00067[c0] + (1) cpd00180[c0]	fig|6666666.95583.peg.1015	(fig|6666666.93207.peg.287) or (fig|6666666.93207.peg.2289)	not in model
rxn09103_c0	=>	c0	phosphatidylglycerol phosphate phosphatase (periplasm, n-C14:1)_c0	(1) cpd00001[c0] + (1) cpd15544[c0] => (1) cpd00009[c0] + (1) cpd00067[c0] + (1) cpd15537[c0]	fig|6666666.95583.peg.1531	fig|6666666.93207.peg.2168	fig|6666666.95701.peg.3883
rxn02229_c0	<=>	c0	3-Mercaptopyruvate:cyanide sulfurtransferase_c0	(1) cpd00081[c0] + (1) cpd00706[c0] <=> (1) cpd00020[c0] + (1) cpd00268[c0]	fig|6666666.95583.peg.2685	fig|6666666.93207.peg.2375	not in model
rxn00006_c0	=>	c0	hydrogen-peroxide:hydrogen-peroxide oxidoreductase_c0	(2) cpd00025[c0] => (2) cpd00001[c0] + (1) cpd00007[c0]	(fig|6666666.95583.peg.3484) or (fig|6666666.95583.peg.3484)	not in model	not in model
rxn02503_c0	<=>	c0	ATP:2-amino-4-hydroxy-6-hydroxymethyl-7,8-dihydropteridine 6'-pyrophosphotransferase_c0	(1) cpd00002[c0] + (1) cpd00954[c0] <=> (1) cpd00018[c0] + (1) cpd00067[c0] + (1) cpd02920[c0]	fig|6666666.95583.peg.2599	fig|6666666.93207.peg.437	fig|6666666.95701.peg.2001
rxn05338_c0	<=>	c0	(3R)-3-Hydroxydecanoyl-[acyl-carrier-protein]:NADP+ oxidoreductase_c0	(1) cpd00006[c0] + (1) cpd11482[c0] <=> (1) cpd00005[c0] + (1) cpd00067[c0] + (1) cpd11487[c0]	(fig|6666666.95583.peg.3205) or (fig|6666666.95583.peg.1664)	(fig|6666666.93207.peg.1259) or (fig|6666666.93207.peg.1951) or (fig|6666666.93207.peg.116)	(fig|6666666.95701.peg.4182) or (fig|6666666.95701.peg.2044) or (fig|6666666.95701.peg.2903)
rxn03135_c0	<=	c0	R04558_c0	(1) cpd00023[c0] + (2) cpd00067[c0] + (1) cpd02843[c0] + (1) cpd02851[c0] <= (1) cpd00053[c0] + (1) cpd02991[c0]	(fig|6666666.95583.peg.468) and ((fig|6666666.95583.peg.467) or (fig|6666666.95583.peg.2374))	(fig|6666666.93207.peg.192) and (fig|6666666.93207.peg.2227)	(fig|6666666.95701.peg.2687) and (fig|6666666.95701.peg.2689)
rxn08085_c0	=>	c0	1-tetradec-7-enoyl-sn-glycerol 3-phosphate O-acyltransferase (n-C14:1)_c0	(1) cpd00067[c0] + (1) cpd15294[c0] + (1) cpd15330[c0] => (1) cpd11493[c0] + (1) cpd15523[c0]	fig|6666666.95583.peg.2617	(fig|6666666.93207.peg.1375) or (fig|6666666.93207.peg.1131)	fig|6666666.95701.peg.529
rxn01345_c0	=>	c0	Sedoheptulose 1,7-bisphosphate 1-phosphohydrolase_c0	(1) cpd00001[c0] + (1) cpd00349[c0] => (1) cpd00009[c0] + (1) cpd00238[c0]	(fig|6666666.95583.peg.1837) or (fig|6666666.95583.peg.1326)	fig|6666666.93207.peg.1667	fig|6666666.95701.peg.2172
rxn05429_c0	=>	c0	12-methyl-tridecanoyl-ACP:malonyl-[acyl-carrier-protein] C-acyltransferase (decarboxylating)_c0	(1) cpd11492[c0] + (1) cpd11565[c0] => (1) cpd00011[c0] + (1) cpd11493[c0] + (1) cpd11566[c0]	((fig|6666666.95583.peg.1666) or (fig|6666666.95583.peg.498)) and ((fig|6666666.95583.peg.1663) or (fig|6666666.95583.peg.1035) or (fig|6666666.95583.peg.1030) or (fig|6666666.95583.peg.617))	(fig|6666666.93207.peg.367) and (fig|6666666.93207.peg.118)	(fig|6666666.95701.peg.2907) and (fig|6666666.95701.peg.2902)
rxn10265_c0	=>	c0	isoheptadecanoyl-Phosphatidylglycerophosphate phosphohydrolase_c0	(1) cpd00001[c0] + (1) cpd15716[c0] => (1) cpd00009[c0] + (1) cpd00067[c0] + (1) cpd15722[c0]	fig|6666666.95583.peg.1531	fig|6666666.93207.peg.2168	fig|6666666.95701.peg.3883
rxn08310_c0	<=>	c0	CDP-diacylglycerol synthetase (n-C16:1)_c0	(1) cpd00052[c0] + (1) cpd15525[c0] <=> (1) cpd00012[c0] + (1) cpd00067[c0] + (1) cpd15418[c0]	fig|6666666.95583.peg.2487	(fig|6666666.93207.peg.1130) or (fig|6666666.93207.peg.2397)	fig|6666666.95701.peg.3617
rxn00915_c0	<=	c0	GMP:diphosphate 5-phospho-alpha-D-ribosyltransferase_c0	(1) cpd00012[c0] + (1) cpd00067[c0] + (1) cpd00126[c0] <= (1) cpd00103[c0] + (1) cpd00207[c0]	fig|6666666.95583.peg.3408	not in model	fig|6666666.95701.peg.1103
rxn02853_c0	=>	c0	Imidazole acetaldehyde:NAD+ oxidoreductase_c0	(1) cpd00001[c0] + (1) cpd00003[c0] + (1) cpd03052[c0] => (1) cpd00004[c0] + (2) cpd00067[c0] + (1) cpd01831[c0]	fig|6666666.95583.peg.1015	(fig|6666666.93207.peg.2289) or (fig|6666666.93207.peg.287)	not in model
rxn10224_c0	<=>	c0	anteisopentadecanoyl-phosphatidate cytidylyltransferase_c0	(1) cpd00052[c0] + (1) cpd15681[c0] <=> (1) cpd00012[c0] + (1) cpd00067[c0] + (1) cpd15687[c0]	fig|6666666.95583.peg.2487	(fig|6666666.93207.peg.2397) or (fig|6666666.93207.peg.1130)	fig|6666666.95701.peg.3617
rxn05337_c0	<=>	c0	(3R)-3-Hydroxyhexanoyl-[acyl-carrier-protein]:NADP+ oxidoreductase_c0	(1) cpd00006[c0] + (1) cpd11479[c0] <=> (1) cpd00005[c0] + (1) cpd11486[c0]	(fig|6666666.95583.peg.1664) or (fig|6666666.95583.peg.3205)	(fig|6666666.93207.peg.1951) or (fig|6666666.93207.peg.1259) or (fig|6666666.93207.peg.116)	(fig|6666666.95701.peg.2903) or (fig|6666666.95701.peg.2044) or (fig|6666666.95701.peg.4182)
rxn01135_c0	<=>	c0	Oxalate:CoA ligase (AMP-forming)_c0	(1) cpd00002[c0] + (1) cpd00010[c0] + (1) cpd00180[c0] <=> (1) cpd00012[c0] + (1) cpd00018[c0] + (1) cpd00262[c0]	fig|6666666.95583.peg.3855	not in model	fig|6666666.95701.peg.1522
rxn01653_c0	=>	c0	5-Formyltetrahydrofolate cyclo-ligase (ADP-forming)_c0	(1) cpd00002[c0] + (1) cpd02197[c0] => (1) cpd00008[c0] + (1) cpd00009[c0] + (1) cpd00347[c0]	(fig|6666666.95583.peg.30) or (fig|6666666.95583.peg.469)	fig|6666666.93207.peg.2637	((fig|6666666.95701.peg.1097) or (fig|6666666.95701.peg.1032)) or (fig|6666666.95701.peg.4173)
rxn00474_c0	=>	c0	L-serine hydro-lyase (adding indole; L-tryptophan-forming)_c0	(1) cpd00054[c0] + (1) cpd00359[c0] => (1) cpd00001[c0] + (1) cpd00065[c0]	((fig|6666666.95583.peg.1100) and ((fig|6666666.95583.peg.3671) or (fig|6666666.95583.peg.1101))) or (fig|6666666.95583.peg.1390)	((fig|6666666.93207.peg.2683) and (fig|6666666.93207.peg.601)) or (fig|6666666.93207.peg.573)	(((fig|6666666.95701.peg.2293) or (fig|6666666.95701.peg.4495)) and ((fig|6666666.95701.peg.3428) or (fig|6666666.95701.peg.4494))) or (fig|6666666.95701.peg.1514)
rxn03147_c0	=>	c0	1-(5-Phosphoribosyl)-5-amino-4-carboxyimidazole:L-aspartate ligase (ADP-forming)_c0	(1) cpd00002[c0] + (1) cpd00041[c0] + (1) cpd02893[c0] => (1) cpd00008[c0] + (1) cpd00009[c0] + (1) cpd00067[c0] + (1) cpd02921[c0]	(fig|6666666.95583.peg.758) or (fig|6666666.95583.peg.958)	(fig|6666666.93207.peg.1371) or (fig|6666666.93207.peg.201)	(fig|6666666.95701.peg.433) or (fig|6666666.95701.peg.431)
rxn03843_c0	=>	c0	Farnesyl diphosphate:Isopentenyl diphosphate farnesyl cistransferase_c0	(1) cpd00113[c0] + (1) cpd00350[c0] => (1) cpd00012[c0] + (1) cpd00067[c0] + (1) cpd08211[c0]	fig|6666666.95583.peg.2488	fig|6666666.93207.peg.643	fig|6666666.95701.peg.3618
rxn05376_c0	<=>	c0	12-methyl-3-oxo-tetra-decanoyl-ACP:NADP+ oxidoreductase_c0	(1) cpd00005[c0] + (1) cpd00067[c0] + (1) cpd11512[c0] <=> (1) cpd00006[c0] + (1) cpd11513[c0]	(fig|6666666.95583.peg.3205) or (fig|6666666.95583.peg.1664)	(fig|6666666.93207.peg.1259) or (fig|6666666.93207.peg.1951) or (fig|6666666.93207.peg.116)	(fig|6666666.95701.peg.2044) or (fig|6666666.95701.peg.2903) or (fig|6666666.95701.peg.4182)
rxn08557_c0	=>	c0	glycerol-3-phosphate dehydrogenase (menaquinone-8)_c0	(1) cpd00080[c0] + (1) cpd15500[c0] => (1) cpd00095[c0] + (1) cpd15499[c0]	(fig|6666666.95583.peg.1026) and (fig|6666666.95583.peg.1027)	not in model	not in model
rxn11809_c0	<=>	c0	alcophosphamide:NAD+ oxidoreductase_c0	(1) cpd00004[c0] + (1) cpd00067[c0] + (1) cpd04806[c0] <=> (1) cpd00003[c0] + (1) cpd16365[c0]	(fig|6666666.95583.peg.2341) or (fig|6666666.95583.peg.1178) or (fig|6666666.95583.peg.3783) or (fig|6666666.95583.peg.2421)	fig|6666666.93207.peg.2529	(fig|6666666.95701.peg.947) or (fig|6666666.95701.peg.184) or (fig|6666666.95701.peg.151) or (fig|6666666.95701.peg.3609) or (fig|6666666.95701.peg.1689) or (fig|6666666.95701.peg.3769) or (fig|6666666.95701.peg.2525) or (fig|6666666.95701.peg.2494) or (fig|6666666.95701.peg.2448) or (fig|6666666.95701.peg.2521) or (fig|6666666.95701.peg.678) or (fig|6666666.95701.peg.4362) or (fig|6666666.95701.…
rxn01116_c0	<=>	c0	D-Ribulose-5-phosphate 3-epimerase_c0	(1) cpd00171[c0] <=> (1) cpd00198[c0]	(fig|6666666.95583.peg.1512) or ((fig|6666666.95583.peg.2859) or (fig|6666666.95583.peg.2007))	(fig|6666666.93207.peg.1612) or (fig|6666666.93207.peg.1709)	((fig|6666666.95701.peg.1752) or (fig|6666666.95701.peg.3390)) or (fig|6666666.95701.peg.4300)
rxn02182_c0	<=>	c0	beta-alanyl-CoA ammonia-lyase (acryloyl-CoA-forming)_c0	(1) cpd01560[c0] <=> (1) cpd00013[c0] + (1) cpd00663[c0]	fig|6666666.95583.peg.3568	fig|6666666.93207.peg.798	fig|6666666.95701.peg.2151
rxn02811_c0	<=>	c0	3-Isopropylmalate hydro-lyase_c0	(1) cpd02693[c0] <=> (1) cpd00001[c0] + (1) cpd01710[c0]	(fig|6666666.95583.peg.1543) or (fig|6666666.95583.peg.1542) or ((fig|6666666.95583.peg.1543) and (fig|6666666.95583.peg.1542))	((fig|6666666.93207.peg.967) or (fig|6666666.93207.peg.1514)) or ((fig|6666666.93207.peg.2406) or (fig|6666666.93207.peg.968)) or (((fig|6666666.93207.peg.2406) or (fig|6666666.93207.peg.968)) and ((fig|6666666.93207.peg.1514) or (fig|6666666.93207.peg.967)))	(fig|6666666.95701.peg.1320) or (fig|6666666.95701.peg.1319) or ((fig|6666666.95701.peg.1319) and (fig|6666666.95701.peg.1320))
rxn03062_c0	<=>	c0	3-Isopropylmalate:NAD+ oxidoreductase_c0	(1) cpd00003[c0] + (1) cpd02693[c0] <=> (1) cpd00004[c0] + (1) cpd00067[c0] + (1) cpd02605[c0]	(fig|6666666.95583.peg.1545) or (fig|6666666.95583.peg.1545)	(fig|6666666.93207.peg.1513) or (fig|6666666.93207.peg.1513)	((fig|6666666.95701.peg.2199) or (fig|6666666.95701.peg.317)) or ((fig|6666666.95701.peg.2199) or (fig|6666666.95701.peg.317))
rxn00868_c0	<=	c0	Butanoyl-CoA:(acceptor) 2,3-oxidoreductase_c0	(1) cpd00003[c0] + (1) cpd00120[c0] <= (1) cpd00004[c0] + (1) cpd00067[c0] + (1) cpd00650[c0]	fig|6666666.95583.peg.315	fig|6666666.93207.peg.145	not in model
rxn00670_c0	<=>	c0	propanoyl-CoA:phosphate propanoyltransferase_c0	(1) cpd00009[c0] + (1) cpd00086[c0] <=> (1) cpd00010[c0] + (1) cpd01844[c0]	(fig|6666666.95583.peg.1371) or (fig|6666666.95583.peg.931)	fig|6666666.93207.peg.1273	not in model
rxn01544_c0	<=	c0	XMP:pyrophosphate phosphoribosyltransferase_c0	(1) cpd00012[c0] + (1) cpd00067[c0] + (1) cpd00497[c0] <= (1) cpd00103[c0] + (1) cpd00309[c0]	fig|6666666.95583.peg.3408	not in model	(fig|6666666.95701.peg.1103) or (fig|6666666.95701.peg.3632)
rxn00863_c0	=>	c0	L-histidinal:NAD+ oxidoreductase_c0	(1) cpd00001[c0] + (1) cpd00003[c0] + (1) cpd01324[c0] => (1) cpd00004[c0] + (2) cpd00067[c0] + (1) cpd00119[c0]	(fig|6666666.95583.peg.759) or (fig|6666666.95583.peg.759)	(fig|6666666.93207.peg.1297) or (fig|6666666.93207.peg.1297)	(fig|6666666.95701.peg.2692) or (fig|6666666.95701.peg.2692)
rxn09113_c0	<=>	c0	Phosphatidylglycerol synthase (n-C18:0)_c0	(1) cpd00080[c0] + (1) cpd15421[c0] <=> (1) cpd00046[c0] + (1) cpd15547[c0]	fig|6666666.95583.peg.2593	(fig|6666666.93207.peg.1258) or (fig|6666666.93207.peg.1129)	(fig|6666666.95701.peg.3791) or (fig|6666666.95701.peg.2320)
rxn00711_c0	<=	c0	UMP:diphosphate phospho-alpha-D-ribosyltransferase_c0	(1) cpd00012[c0] + (1) cpd00067[c0] + (1) cpd00091[c0] <= (1) cpd00092[c0] + (1) cpd00103[c0]	(fig|6666666.95583.peg.3148) and ()	(fig|6666666.93207.peg.2350) and ()	(fig|6666666.95701.peg.2224) and ()
rxn10184_c0	<=>	c0	D-sorbitol transport via PEP:Pyr PTS (periplasm)_c0	(1) cpd00061[c0] + (1) cpd00588[e0] <=> (1) cpd00020[c0] + (1) cpd00804[c0]	((fig|6666666.95583.peg.2113) or (fig|6666666.95583.peg.2172)) and () and () and () and ()	not in model	(fig|6666666.95701.peg.3640) and () and () and () and ()
rxn01270_c0	<=>	c0	L-arogenate:2-oxoglutarate aminotransferase_c0	(1) cpd00032[c0] + (1) cpd00616[c0] <=> (1) cpd00041[c0] + (1) cpd00219[c0]	(fig|6666666.95583.peg.1122) or (fig|6666666.95583.peg.8)	fig|6666666.93207.peg.354	fig|6666666.95701.peg.2165
rxn00908_c0	<=>	c0	glycine synthase_c0	(1) cpd00003[c0] + (1) cpd00033[c0] + (1) cpd00087[c0] <=> (1) cpd00004[c0] + (1) cpd00011[c0] + (1) cpd00013[c0] + (1) cpd00125[c0]	(fig|6666666.95583.peg.2530) or (fig|6666666.95583.peg.795)	fig|6666666.93207.peg.2097	fig|6666666.95701.peg.430
rxn08711_c0	<=>	c0	RXN0-5061.c_c0	(1) cpd03831[c0] + (1) cpd15485[c0] <=> (1) cpd00008[c0] + (1) cpd15484[c0]	fig|6666666.95583.peg.2038		not in model
rxn00795_c0	<=>	c0	N6-D-Biotinyl-L-lysine amidohydrolase_c0	(1) cpd00001[c0] + (1) cpd03293[c0] <=> (1) cpd00039[c0] + (1) cpd00104[c0]	fig|6666666.95583.peg.274	not in model	not in model
rxn05515_c0	=>	c0	ATP phosphohydrolase (vitamin B12-importing)_c0	(1) cpd00001[c0] + (1) cpd00002[c0] + (1) cpd00423[e0] => (1) cpd00008[c0] + (1) cpd00009[c0] + (1) cpd00067[c0] + (1) cpd00423[c0]	(fig|6666666.95583.peg.34) and (fig|6666666.95583.peg.33) and (fig|6666666.95583.peg.35)	() and (fig|6666666.93207.peg.1988) and ()	(fig|6666666.95701.peg.1488) and (fig|6666666.95701.peg.1486) and ((fig|6666666.95701.peg.2277) or (fig|6666666.95701.peg.1487) or (fig|6666666.95701.peg.4404))
rxn00986_c0	<=	c0	ATP:propanoate adenylyltransferase_c0	(1) cpd00002[c0] + (1) cpd00141[c0] <= (1) cpd00012[c0] + (1) cpd03560[c0]	fig|6666666.95583.peg.2031	fig|6666666.93207.peg.1579	not in model
rxn10215_c0	=>	c0	anteisoheptadecanoyl-1-acylglycerol-3-phosphate O-acyltransferase_c0	(1) cpd11434[c0] + (1) cpd15672[c0] => (1) cpd00010[c0] + (1) cpd00067[c0] + (1) cpd15678[c0]	fig|6666666.95583.peg.2617	(fig|6666666.93207.peg.1375) or (fig|6666666.93207.peg.1131)	fig|6666666.95701.peg.529
rxn01138_c0	<=>	c0	Adenosine:phosphate alpha-D-ribosyltransferase_c0	(1) cpd00009[c0] + (1) cpd00182[c0] <=> (1) cpd00128[c0] + (1) cpd00475[c0]	(fig|6666666.95583.peg.507) or (fig|6666666.95583.peg.1903) or (fig|6666666.95583.peg.738)	fig|6666666.93207.peg.1771	fig|6666666.95701.peg.1016
rxn14090_c0	<=>	c0	dimethylallyl-diphosphate:leachianone-G 2''-dimethylallyltransferase_c0	(1) cpd00202[c0] + (1) cpd18007[c0] <=> (1) cpd00012[c0] + (1) cpd00067[c0] + (1) cpd18036[c0]	fig|6666666.95583.peg.1198	fig|6666666.93207.peg.288	(fig|6666666.95701.peg.2705) or (fig|6666666.95701.peg.1458)
rxn02402_c0	<=	c0	Nicotinate-nucleotide:pyrophosphate phosphoribosyltransferase (carboxylating)_c0	(1) cpd00011[c0] + (1) cpd00012[c0] + (1) cpd00873[c0] <= (1) cpd00067[c0] + (1) cpd00103[c0] + (1) cpd02333[c0]	fig|6666666.95583.peg.47	fig|6666666.93207.peg.377	(fig|6666666.95701.peg.3988) or (fig|6666666.95701.peg.3632)
rxn05452_c0	<=>	c0	14-methyl-hexa-decanoyl-ACP:[acyl-carrier-protein] transferase_c0	(1) cpd00010[c0] + (2) cpd00067[c0] + (1) cpd11519[c0] <=> (1) cpd11434[c0] + (1) cpd11493[c0]	(fig|6666666.95583.peg.253) or (fig|6666666.95583.peg.256) or (fig|6666666.95583.peg.2292)	fig|6666666.93207.peg.718	fig|6666666.95701.peg.2904
rxn05465_c0	<=>	c0	Malonyl-CoA:[acyl-carrier-protein] S-malonyltransferase_c0	(1) cpd00067[c0] + (1) cpd00070[c0] + (1) cpd11493[c0] <=> (1) cpd00010[c0] + (1) cpd11492[c0]	(fig|6666666.95583.peg.256) or (fig|6666666.95583.peg.2292) or (fig|6666666.95583.peg.253)	fig|6666666.93207.peg.718	fig|6666666.95701.peg.2904
rxn12845_c0	<=>	c0	Gly-Leu aminopeptidase_c0	(1) cpd00001[c0] + (1) cpd15604[c0] <=> (1) cpd00033[c0] + (1) cpd00107[c0]	(fig|6666666.95583.peg.3691) or (fig|6666666.95583.peg.2527)	(fig|6666666.93207.peg.1816) or (fig|6666666.93207.peg.2685) or (fig|6666666.93207.peg.436) or (fig|6666666.93207.peg.1303)	fig|6666666.95701.peg.3919
rxn05380_c0	<=>	c0	14-methyl-3-oxo-hexa-decanoyl-ACP:NADP+ oxidoreductase_c0	(1) cpd00005[c0] + (1) cpd00067[c0] + (1) cpd11516[c0] <=> (1) cpd00006[c0] + (1) cpd11517[c0]	(fig|6666666.95583.peg.3205) or (fig|6666666.95583.peg.1664)	(fig|6666666.93207.peg.1951) or (fig|6666666.93207.peg.1259) or (fig|6666666.93207.peg.116)	(fig|6666666.95701.peg.2903) or (fig|6666666.95701.peg.2044) or (fig|6666666.95701.peg.4182)
rxn05347_c0	=>	c0	Acyl-[acyl-carrier-protein]:malonyl-[acyl-carrier-protein] C-acyltransferase (decarboxylating)_c0	(1) cpd11492[c0] + (1) cpd11494[c0] => (1) cpd00011[c0] + (1) cpd11488[c0] + (1) cpd11493[c0]	((fig|6666666.95583.peg.1035) or (fig|6666666.95583.peg.1663) or (fig|6666666.95583.peg.617) or (fig|6666666.95583.peg.1030)) and ((fig|6666666.95583.peg.1666) or (fig|6666666.95583.peg.498))	(fig|6666666.93207.peg.367) and (fig|6666666.93207.peg.118)	((fig|6666666.95701.peg.2902) and (fig|6666666.95701.peg.2907)) or (fig|6666666.95701.peg.2198)
rxn06077_c0	<=>	c0	L-methionine:oxidized-thioredoxin S-oxidoreductase_c0	(1) cpd00001[c0] + (1) cpd00060[c0] + (1) cpd11420[c0] <=> (1) cpd01914[c0] + (1) cpd11421[c0]	fig|6666666.95583.peg.2330	(fig|6666666.93207.peg.1448) or (fig|6666666.93207.peg.240)	(fig|6666666.95701.peg.4374) or (fig|6666666.95701.peg.568)
rxn04413_c0	<=>	c0	R06558_c0	(1) cpd00038[c0] + (1) cpd03918[c0] <=> (1) cpd00031[c0] + (1) cpd00067[c0] + (1) cpd03919[c0]	fig|6666666.95583.peg.555	not in model	fig|6666666.95701.peg.1524
rxn08547_c0	=>	c0	glycerol-3-phosphate acyltransferase (C14:0)_c0	(1) cpd00080[c0] + (1) cpd11466[c0] => (1) cpd11493[c0] + (1) cpd15331[c0]	(fig|6666666.95583.peg.491) and (fig|6666666.95583.peg.1662)	(fig|6666666.93207.peg.375) and (fig|6666666.93207.peg.366)	((fig|6666666.95701.peg.3421) or (fig|6666666.95701.peg.2308)) and (fig|6666666.95701.peg.2791)
rxn05143_c0	<=>	c0	sinapoyl aldehyde:NADP oxidoreductase_c0	(1) cpd00001[c0] + (1) cpd00006[c0] + (1) cpd03333[c0] <=> (1) cpd00005[c0] + (2) cpd00067[c0] + (1) cpd00373[c0]	fig|6666666.95583.peg.679	fig|6666666.93207.peg.1285	(fig|6666666.95701.peg.1511) or (fig|6666666.95701.peg.3427)
rxn05388_c0	=>	c0	5-methyl-hexanoyl-ACP:malonyl-[acyl-carrier-protein] C-acyltransferase (decarboxylating)_c0	(1) cpd11492[c0] + (1) cpd11524[c0] => (1) cpd00011[c0] + (1) cpd11493[c0] + (1) cpd11525[c0]	((fig|6666666.95583.peg.498) or (fig|6666666.95583.peg.1666)) and ((fig|6666666.95583.peg.1663) or (fig|6666666.95583.peg.1035) or (fig|6666666.95583.peg.1030) or (fig|6666666.95583.peg.617))	(fig|6666666.93207.peg.118) and (fig|6666666.93207.peg.367)	(fig|6666666.95701.peg.2902) and (fig|6666666.95701.peg.2907)
rxn02527_c0	<=>	c0	R03544_c0	(1) cpd00004[c0] + (1) cpd00067[c0] + (1) cpd01011[c0] <=> (1) cpd00003[c0] + (1) cpd03662[c0]	(fig|6666666.95583.peg.230) and ()	() and (fig|6666666.93207.peg.1770)	not in model
rxn01404_c0	<=>	c0	gamma-L-glutamyl-L-cysteinyl-glycine:spermidine amidase_c0	(1) cpd00001[c0] + (1) cpd03411[c0] <=> (1) cpd00042[c0] + (1) cpd00264[c0]	fig|6666666.95583.peg.272	not in model	not in model
rxn01870_c0	<=>	c0	D-Fructose 1-phosphate D-glyceraldehyde-3-phosphate-lyase_c0	(1) cpd00802[c0] <=> (1) cpd00095[c0] + (1) cpd00448[c0]	fig|6666666.95583.peg.2776	fig|6666666.93207.peg.1299	(fig|6666666.95701.peg.2063) or (fig|6666666.95701.peg.2083) or (fig|6666666.95701.peg.2339) or (fig|6666666.95701.peg.2048)
rxn01303_c0	=>	c0	Acetyl-CoA:L-homoserine O-acetyltransferase_c0	(1) cpd00022[c0] + (1) cpd00227[c0] => (1) cpd00010[c0] + (1) cpd00790[c0]	(fig|6666666.95583.peg.1785) or (fig|6666666.95583.peg.1158)	(fig|6666666.93207.peg.676) or (fig|6666666.93207.peg.1615)	fig|6666666.95701.peg.2154
rxn00113_c0	<=>	c0	Carbon-dioxide:ammonia ligase (ADP-forming,carbamate-phosphorylating)_c0	(1) cpd00001[c0] + (2) cpd00002[c0] + (1) cpd00011[c0] + (1) cpd00013[c0] <=> (2) cpd00008[c0] + (1) cpd00009[c0] + (3) cpd00067[c0] + (1) cpd00146[c0]	fig|6666666.95583.peg.662	(fig|6666666.93207.peg.71) or (fig|6666666.93207.peg.29)	fig|6666666.95701.peg.1094
rxn04736_c0	<=>	c0	(2-naphthyl)methanol:NAD+ oxidoreductase_c0	(1) cpd00003[c0] + (1) cpd01859[c0] <=> (1) cpd00004[c0] + (1) cpd00067[c0] + (1) cpd09802[c0]	(fig|6666666.95583.peg.2421) or (fig|6666666.95583.peg.1178) or (fig|6666666.95583.peg.3783) or (fig|6666666.95583.peg.2341)	fig|6666666.93207.peg.2529	(fig|6666666.95701.peg.4362) or (fig|6666666.95701.peg.678) or (fig|6666666.95701.peg.2521) or (fig|6666666.95701.peg.3805) or (fig|6666666.95701.peg.677) or (fig|6666666.95701.peg.2499) or (fig|6666666.95701.peg.675) or (fig|6666666.95701.peg.676) or (fig|6666666.95701.peg.1823) or (fig|6666666.95701.peg.884) or (fig|6666666.95701.peg.4258) or (fig|6666666.95701.peg.947) or (fig|6666666.95701.pe…
rxn07579_c0	<=>	c0	R07765_c0	(1) cpd00004[c0] + (1) cpd00067[c0] + (1) cpd14940[c0] <=> (1) cpd00003[c0] + (1) cpd12458[c0]	fig|6666666.95583.peg.756	fig|6666666.93207.peg.623	not in model
rxn06023_c0	<=>	c0	CoA:apo-[acyl-carrier-protein] pantetheinephosphotransferase_c0	(1) cpd00010[c0] + (1) cpd12370[c0] <=> (1) cpd00045[c0] + (1) cpd11493[c0]	fig|6666666.95583.peg.2647	fig|6666666.93207.peg.2642	(fig|6666666.95701.peg.2176) or (fig|6666666.95701.peg.3350)
rxn00611_c0	<=>	c0	sn-Glycerol-3-phosphate:NAD+ 2-oxidoreductase_c0	(1) cpd00003[c0] + (1) cpd00080[c0] <=> (1) cpd00004[c0] + (1) cpd00067[c0] + (1) cpd00095[c0]	(fig|6666666.95583.peg.891) or (fig|6666666.95583.peg.891)	(fig|6666666.93207.peg.1051) or (fig|6666666.93207.peg.1051)	not in model
rxn01678_c0	<=>	c0	ATP:dUDP phosphotransferase_c0	(1) cpd00002[c0] + (1) cpd00978[c0] <=> (1) cpd00008[c0] + (1) cpd00358[c0]	fig|6666666.95583.peg.2910	fig|6666666.93207.peg.363	fig|6666666.95701.peg.69
rxn02286_c0	=>	c0	UDP-N-acetylmuramate:L-alanine ligase (ADP-forming)_c0	(1) cpd00002[c0] + (1) cpd00035[c0] + (1) cpd00773[c0] => (1) cpd00008[c0] + (1) cpd00009[c0] + (1) cpd00067[c0] + (1) cpd00890[c0]	fig|6666666.95583.peg.3589	fig|6666666.93207.peg.682	fig|6666666.95701.peg.1118
rxn05919_c0	<=>	c0	Acyl-CoA:glycerone-phosphate O-acyltransferase_c0	(1) cpd00095[c0] + (1) cpd11611[c0] <=> (1) cpd00010[c0] + (1) cpd12300[c0]	fig|6666666.95583.peg.3548	not in model	(fig|6666666.95701.peg.4156) or (fig|6666666.95701.peg.1802)
rxn00832_c0	<=>	c0	IMP 1,2-hydrolase (decyclizing)_c0	(1) cpd00001[c0] + (1) cpd00114[c0] <=> (1) cpd02884[c0]	(fig|6666666.95583.peg.1999) and ((fig|6666666.95583.peg.2837) or (fig|6666666.95583.peg.1999))	((fig|6666666.93207.peg.2277) or (fig|6666666.93207.peg.1421)) and ((fig|6666666.93207.peg.1421) or (fig|6666666.93207.peg.2277))	(fig|6666666.95701.peg.429) and (fig|6666666.95701.peg.429)
rxn05871_c0	<=>	c0	primary_c0	(1) cpd00003[c0] + (1) cpd00195[c0] <=> (1) cpd00004[c0] + (1) cpd00067[c0] + (1) cpd11616[c0]	(fig|6666666.95583.peg.1178) or (fig|6666666.95583.peg.3783) or (fig|6666666.95583.peg.2341) or (fig|6666666.95583.peg.2421)	fig|6666666.93207.peg.2529	(fig|6666666.95701.peg.2521) or (fig|6666666.95701.peg.678) or (fig|6666666.95701.peg.4362) or (fig|6666666.95701.peg.675) or (fig|6666666.95701.peg.676) or (fig|6666666.95701.peg.1823) or (fig|6666666.95701.peg.2499) or (fig|6666666.95701.peg.677) or (fig|6666666.95701.peg.3805) or (fig|6666666.95701.peg.4258) or (fig|6666666.95701.peg.884) or (fig|6666666.95701.peg.947) or (fig|6666666.95701.pe…
rxn01106_c0	<=>	c0	2-Phospho-D-glycerate 2,3-phosphomutase_c0	(1) cpd00482[c0] <=> (1) cpd00169[c0]	fig|6666666.95583.peg.589	fig|6666666.93207.peg.115	fig|6666666.95701.peg.328
rxn10152_c0	<=>	c0	TRANS-RXN-121B.cp_c0	(2) cpd00067[e0] + (1) cpd00106[e0] <=> (2) cpd00067[c0] + (1) cpd00106[c0]	fig|6666666.95583.peg.2952	not in model	not in model
rxn10193_c0	<=>	c0	Poly(glycerol-phosphate) alpha-glucosyltransferase_c0	(45) cpd00026[c0] + (1) cpd15661[c0] <=> (45) cpd00014[c0] + (1) cpd15662[c0]	fig|6666666.95583.peg.2405	not in model
rxn12640_c0	<=>	c0	methionyl aminopeptidase_c0	(1) cpd00001[c0] + (1) cpd11586[c0] <=> (1) cpd00023[c0] + (1) cpd00035[c0]	(fig|6666666.95583.peg.3691) or (fig|6666666.95583.peg.2527)	(fig|6666666.93207.peg.1816) or (fig|6666666.93207.peg.2685) or (fig|6666666.93207.peg.436) or (fig|6666666.93207.peg.1303)	fig|6666666.95701.peg.3919
rxn00690_c0	<=>	c0	Formate:tetrahydrofolate ligase (ADP-forming)_c0	(1) cpd00002[c0] + (1) cpd00047[c0] + (1) cpd00087[c0] <=> (1) cpd00008[c0] + (1) cpd00009[c0] + (1) cpd00201[c0]	fig|6666666.95583.peg.2679	not in model	(fig|6666666.95701.peg.652) or (fig|6666666.95701.peg.2982) or (fig|6666666.95701.peg.3137) or (fig|6666666.95701.peg.955) or (fig|6666666.95701.peg.717) or (fig|6666666.95701.peg.1630) or (fig|6666666.95701.peg.265)
rxn00931_c0	<=>	c0	L-Proline:NADP+ 5-oxidoreductase_c0	(1) cpd00006[c0] + (1) cpd00129[c0] <=> (1) cpd00005[c0] + (2) cpd00067[c0] + (1) cpd02431[c0]	fig|6666666.95583.peg.2911	fig|6666666.93207.peg.2180	fig|6666666.95701.peg.427
rxn02418_c0	<=>	c0	myo-inositol-hexakisphosphate 4-phosphohydrolase_c0	(1) cpd00001[c0] + (1) cpd00885[c0] <=> (1) cpd00009[c0] + (1) cpd00067[c0] + (1) cpd02788[c0]	fig|6666666.95583.peg.574	fig|6666666.93207.peg.346	not in model
rxn08756_c0	=>	c0	isopentenyl-diphosphate:NAD+ oxidoreductase_c0	(1) cpd00004[c0] + (1) cpd00067[c0] + (1) cpd08615[c0] => (1) cpd00001[c0] + (1) cpd00003[c0] + (1) cpd00113[c0]	fig|6666666.95583.peg.1128	fig|6666666.93207.peg.803
rxn09450_c0	=>	c0	fatty-acid--CoA ligase (hexadecenoate), peroxisomal_c0	(1) cpd00002[c0] + (1) cpd00010[c0] + (1) cpd15237[c0] => (1) cpd00012[c0] + (1) cpd00018[c0] + (1) cpd15238[c0]	(fig|6666666.95583.peg.255) or (fig|6666666.95583.peg.259) or (fig|6666666.95583.peg.1032) or (fig|6666666.95583.peg.3525) or (fig|6666666.95583.peg.3285) or (fig|6666666.95583.peg.1944) or (fig|6666666.95583.peg.254) or (fig|6666666.95583.peg.2470)	(fig|6666666.93207.peg.1135) or (fig|6666666.93207.peg.270) or (fig|6666666.93207.peg.1440) or (fig|6666666.93207.peg.1361)	(fig|6666666.95701.peg.4439) or (fig|6666666.95701.peg.3810) or (fig|6666666.95701.peg.1690) or (fig|6666666.95701.peg.4181) or (fig|6666666.95701.peg.2013)
rxn00412_c0	=>	c0	UTP:L-glutamine amido-ligase (ADP-forming)_c0	(1) cpd00001[c0] + (1) cpd00002[c0] + (1) cpd00053[c0] + (1) cpd00062[c0] => (1) cpd00008[c0] + (1) cpd00009[c0] + (1) cpd00023[c0] + (1) cpd00052[c0] + (2) cpd00067[c0]	(fig|6666666.95583.peg.662) or (fig|6666666.95583.peg.3569)	((fig|6666666.93207.peg.29) or (fig|6666666.93207.peg.71)) or (fig|6666666.93207.peg.1111)	(fig|6666666.95701.peg.1094) or (fig|6666666.95701.peg.2152)
rxn02339_c0	<=>	c0	4-Hydroxy-L-glutamate:2-oxoglutarate aminotransferase_c0	(1) cpd00024[c0] + (1) cpd01974[c0] <=> (1) cpd00023[c0] + (1) cpd00830[c0]	(fig|6666666.95583.peg.2739) or (fig|6666666.95583.peg.8) or (fig|6666666.95583.peg.1253) or (fig|6666666.95583.peg.1122)	(fig|6666666.93207.peg.303) or (fig|6666666.93207.peg.1194) or (fig|6666666.93207.peg.2707)	(fig|6666666.95701.peg.17) or (fig|6666666.95701.peg.2022) or (fig|6666666.95701.peg.261) or (fig|6666666.95701.peg.4163) or (fig|6666666.95701.peg.1086) or (fig|6666666.95701.peg.2165) or (fig|6666666.95701.peg.46)
rxn00650_c0	<=>	c0	L-cysteinylglycine dipeptidase_c0	(1) cpd00001[c0] + (1) cpd01017[c0] <=> (1) cpd00033[c0] + (1) cpd00084[c0]	(fig|6666666.95583.peg.3691) or (fig|6666666.95583.peg.2527)	(fig|6666666.93207.peg.1816) or (fig|6666666.93207.peg.2685) or (fig|6666666.93207.peg.436) or (fig|6666666.93207.peg.1303)	fig|6666666.95701.peg.3919
rxn03167_c0	=>	c0	2-Amino-4-hydroxy-6-(erythro-1,2,3-trihydroxypropyl) dihydropteridine triphosphate phosphohydrolase (alkaline optimum)_c0	(3) cpd00001[c0] + (1) cpd02978[c0] => (3) cpd00009[c0] + (3) cpd00067[c0] + (1) cpd02961[c0]	(fig|6666666.95583.peg.2713) or (fig|6666666.95583.peg.2227)	fig|6666666.93207.peg.490	((fig|6666666.95701.peg.174) or (fig|6666666.95701.peg.4049)) or (fig|6666666.95701.peg.2003)
rxn05152_c0	=>	c0	ATP phosphohydrolase (polar-amino-acid-importing)_c0	(1) cpd00001[c0] + (1) cpd00002[c0] + (1) cpd00041[e0] => (1) cpd00008[c0] + (1) cpd00009[c0] + (1) cpd00041[c0] + (1) cpd00067[c0]	(fig|6666666.95583.peg.1077) and (fig|6666666.95583.peg.1075) and (fig|6666666.95583.peg.1074) and (fig|6666666.95583.peg.1076)	(fig|6666666.93207.peg.1159) and () and (fig|6666666.93207.peg.1160) and ()	not in model
rxn00640_c0	<=>	c0	GDP:D-mannose-1-phosphate guanylyltransferase_c0	(1) cpd00031[c0] + (1) cpd00485[c0] <=> (1) cpd00009[c0] + (1) cpd00083[c0]	((fig|6666666.95583.peg.628) or (fig|6666666.95583.peg.1463)) or ((fig|6666666.95583.peg.1463) or (fig|6666666.95583.peg.628))	(fig|6666666.93207.peg.2244) or (fig|6666666.93207.peg.2244)	not in model
rxn10305_c0	<=>	c0	anteisopentadecanoyl-lipoteichoic acid synthesis (n=24), linked, glucose substituted_c0	(24) cpd00026[c0] + (1) cpd15753[c0] <=> (24) cpd00014[c0] + (1) cpd15762[c0]	fig|6666666.95583.peg.2405	not in model	not in model
rxn02737_c0	<=>	c0	UDPglucosamine 4-epimerase_c0	(1) cpd01482[c0] <=> (1) cpd01623[c0]	(fig|6666666.95583.peg.2519) or (fig|6666666.95583.peg.2328)	(fig|6666666.93207.peg.1712) or (fig|6666666.93207.peg.1711) or (fig|6666666.93207.peg.2232) or (fig|6666666.93207.peg.2240) or (fig|6666666.93207.peg.2236)	fig|6666666.95701.peg.2177
rxn01313_c0	<=>	c0	5,6,7,8-tetrahydrobiopterin:NAD+ oxidoreductase_c0	(1) cpd00004[c0] + (1) cpd00067[c0] + (1) cpd00231[c0] <=> (1) cpd00003[c0] + (1) cpd00233[c0]	fig|6666666.95583.peg.2272	fig|6666666.93207.peg.1020	(fig|6666666.95701.peg.820) or (fig|6666666.95701.peg.3797)
rxn04604_c0	=>	c0	R06789_c0	(1) cpd00001[c0] + (1) cpd09255[c0] => (1) cpd00067[c0] + (1) cpd00106[c0] + (1) cpd00461[c0]	fig|6666666.95583.peg.1223	not in model	fig|6666666.95701.peg.1518
rxn00515_c0	<=>	c0	ATP:IDP phosphotransferase_c0	(1) cpd00002[c0] + (1) cpd00090[c0] <=> (1) cpd00008[c0] + (1) cpd00068[c0]	fig|6666666.95583.peg.2910	fig|6666666.93207.peg.363	fig|6666666.95701.peg.69
rxn05397_c0	<=>	c0	11-methyl-3-oxo-dodecanoyl-ACP:NADP+ oxidoreductase_c0	(1) cpd00005[c0] + (1) cpd00067[c0] + (1) cpd11533[c0] <=> (1) cpd00006[c0] + (1) cpd11534[c0]	(fig|6666666.95583.peg.3205) or (fig|6666666.95583.peg.1664)	(fig|6666666.93207.peg.1259) or (fig|6666666.93207.peg.1951) or (fig|6666666.93207.peg.116)	(fig|6666666.95701.peg.2044) or (fig|6666666.95701.peg.2903) or (fig|6666666.95701.peg.4182)
rxn03005_c0	<=>	c0	R04326_c0	(2) cpd00067[c0] + (1) cpd00087[c0] + (1) cpd02678[c0] <=> (1) cpd00001[c0] + (1) cpd00347[c0] + (1) cpd02394[c0]	(fig|6666666.95583.peg.795) or (fig|6666666.95583.peg.2530)	fig|6666666.93207.peg.2097	fig|6666666.95701.peg.430
rxn05012_c0	=>	c0	carbamoyl-phosphate:N2-acetyl-L-ornithine carbamoyltransferase_c0	(1) cpd00146[c0] + (1) cpd00342[c0] => (1) cpd00009[c0] + (1) cpd00067[c0] + (1) cpd11209[c0]	fig|6666666.95583.peg.1511	fig|6666666.93207.peg.1801	not in model
rxn03437_c0	=>	c0	(R)-2,3-Dihydroxy-3-methylpentanoate hydro-lyase_c0	(1) cpd02535[c0] => (1) cpd00001[c0] + (1) cpd00508[c0]	fig|6666666.95583.peg.3813	fig|6666666.93207.peg.43	(fig|6666666.95701.peg.3448) or (fig|6666666.95701.peg.2200)
rxn01353_c0	<=>	c0	ATP:dGDP phosphotransferase_c0	(1) cpd00002[c0] + (1) cpd00295[c0] <=> (1) cpd00008[c0] + (1) cpd00241[c0]	fig|6666666.95583.peg.2910	fig|6666666.93207.peg.363	fig|6666666.95701.peg.69
rxn10235_c0	<=>	c0	isopentadecanoyl-phosphatidylserine decarboxylase_c0	(2) cpd00067[c0] + (1) cpd15692[c0] <=> (1) cpd00011[c0] + (1) cpd15698[c0]	fig|6666666.95583.peg.1538	(fig|6666666.93207.peg.2222) or (fig|6666666.93207.peg.2720)	(fig|6666666.95701.peg.2679) or (fig|6666666.95701.peg.2016)
rxn12633_c0	<=>	c0	RXN0-6975.c_c0	(1) cpd00001[c0] + (1) cpd11593[c0] <=> (1) cpd00035[c0] + (1) cpd00041[c0]	(fig|6666666.95583.peg.3691) or (fig|6666666.95583.peg.2527)	(fig|6666666.93207.peg.1816) or (fig|6666666.93207.peg.2685) or (fig|6666666.93207.peg.436) or (fig|6666666.93207.peg.1303)	fig|6666666.95701.peg.3919
rxn04139_c0	=>	c0	2-Octaprenyl-3-methyl-6-methoxy-1,4-benzoquinone ,NADPH2:oxygen oxidoreductase_c0	(1) cpd00005[c0] + (1) cpd00007[c0] + (1) cpd00067[c0] + (1) cpd03448[c0] => (1) cpd00001[c0] + (1) cpd00006[c0] + (1) cpd03449[c0]	fig|6666666.95583.peg.2379	not in model
rxn00616_c0	<=>	c0	sn-Glycerol-3-phosphate:(acceptor) 2-oxidoreductase_c0	(1) cpd00015[c0] + (1) cpd00067[c0] + (1) cpd00080[c0] <=> (1) cpd00095[c0] + (1) cpd00982[c0]	(fig|6666666.95583.peg.1027) or (fig|6666666.95583.peg.1026)	not in model	(fig|6666666.95701.peg.2979) or (fig|6666666.95701.peg.2098) or (fig|6666666.95701.peg.1346) or (fig|6666666.95701.peg.2045)
rxn01639_c0	<=	c0	N-Formimino-L-glutamate formiminohydrolase_c0	(1) cpd00001[c0] + (1) cpd00344[c0] <= (1) cpd00023[c0] + (1) cpd00378[c0]	fig|6666666.95583.peg.1999	(fig|6666666.93207.peg.2277) or (fig|6666666.93207.peg.1421)	fig|6666666.95701.peg.429
rxn05409_c0	=>	c0	2-methylpropionyl-ACP:malonyl-[acyl-carrier-protein] C-acyltransferase (decarboxylating)_c0	(1) cpd11492[c0] + (1) cpd11545[c0] => (1) cpd00011[c0] + (1) cpd11493[c0] + (1) cpd11546[c0]	((fig|6666666.95583.peg.1035) or (fig|6666666.95583.peg.1663) or (fig|6666666.95583.peg.617) or (fig|6666666.95583.peg.1030)) and ((fig|6666666.95583.peg.498) or (fig|6666666.95583.peg.1666))	(fig|6666666.93207.peg.118) and (fig|6666666.93207.peg.367)	(fig|6666666.95701.peg.2907) and (fig|6666666.95701.peg.2902)
rxn00313_c0	=>	c0	meso-2,6-diaminoheptanedioate carboxy-lyase (L-lysine-forming)_c0	(1) cpd00067[c0] + (1) cpd00516[c0] => (1) cpd00011[c0] + (1) cpd00039[c0]	fig|6666666.95583.peg.1109	fig|6666666.93207.peg.352	(fig|6666666.95701.peg.3840) or (fig|6666666.95701.peg.2027)
rxn00735_c0	<=>	c0	(2R,3S)-3-methylmalate:NAD+ oxidoreductase_c0	(1) cpd00004[c0] + (1) cpd00011[c0] + (1) cpd00094[c0] <=> (1) cpd00003[c0] + (1) cpd03593[c0]	fig|6666666.95583.peg.1545	fig|6666666.93207.peg.1513	(fig|6666666.95701.peg.2199) or (fig|6666666.95701.peg.317)
rxn02680_c0	<=>	c0	Octanoyl-CoA:acetyl-CoA C-acyltransferase_c0	(1) cpd00022[c0] + (1) cpd01335[c0] <=> (1) cpd00010[c0] + (1) cpd03119[c0]	fig|6666666.95583.peg.1844	not in model	fig|6666666.95701.peg.1852
rxn05405_c0	<=>	c0	15-methyl-3-oxo-hexa-decanoyl-ACP:NADP+ oxidoreductase_c0	(1) cpd00005[c0] + (1) cpd00067[c0] + (1) cpd11541[c0] <=> (1) cpd00006[c0] + (1) cpd11542[c0]	(fig|6666666.95583.peg.1664) or (fig|6666666.95583.peg.3205)	(fig|6666666.93207.peg.116) or (fig|6666666.93207.peg.1951) or (fig|6666666.93207.peg.1259)	(fig|6666666.95701.peg.4182) or (fig|6666666.95701.peg.2903) or (fig|6666666.95701.peg.2044)
rxn07429_c0	<=>	c0	L-lysine:oxygen 6-oxidoreductase (deaminating)_c0	(1) cpd00001[c0] + (1) cpd00007[c0] + (1) cpd00039[c0] <=> (1) cpd00013[c0] + (1) cpd00025[c0] + (1) cpd02522[c0]	fig|6666666.95583.peg.1011	not in model	not in model
rxn10571_c0	=>	c0	Mg2+-importing ATPase_c0	(1) cpd00001[c0] + (1) cpd00002[c0] + (1) cpd00254[e0] => (1) cpd00008[c0] + (1) cpd00009[c0] + (1) cpd00067[c0] + (1) cpd00254[c0]
rxn05363_c0	=>	c0	4-methyl-hexanoyl-ACP:malonyl-[acyl-carrier-protein] C-acyltransferase (decarboxylating)_c0	(1) cpd11492[c0] + (1) cpd11499[c0] => (1) cpd00011[c0] + (1) cpd11493[c0] + (1) cpd11500[c0]	((fig|6666666.95583.peg.498) or (fig|6666666.95583.peg.1666)) and ((fig|6666666.95583.peg.1663) or (fig|6666666.95583.peg.1035) or (fig|6666666.95583.peg.617) or (fig|6666666.95583.peg.1030))	(fig|6666666.93207.peg.118) and (fig|6666666.93207.peg.367)	(fig|6666666.95701.peg.2902) and (fig|6666666.95701.peg.2907)
rxn05325_c0	<=	c0	Octanoyl-[acyl-carrier protein]:malonyl-CoA C-acyltransferase(decarboxylating, oxoacyl- and enoyl-reducing)_c0	(1) cpd00003[c0] + (1) cpd11470[c0] <= (1) cpd00004[c0] + (1) cpd00067[c0] + (1) cpd11471[c0]	fig|6666666.95583.peg.756	fig|6666666.93207.peg.623	not in model
rxn10168_c0	=>	c0	K(+)-importing ATPase_c0	(1) cpd00001[c0] + (1) cpd00002[c0] + (1) cpd00205[e0] => (1) cpd00008[c0] + (1) cpd00009[c0] + (1) cpd00067[c0] + (1) cpd00205[c0]	(fig|6666666.95583.peg.1966) or (fig|6666666.95583.peg.1965) or (fig|6666666.95583.peg.1967)	not in model	not in model
rxn05610_c0	<=>	c0	D-mannose transport via PEP:Pyr PTS_c0	(1) cpd00061[c0] + (1) cpd00138[e0] <=> (1) cpd00020[c0] + (1) cpd00235[c0]	() and () and ((fig|6666666.95583.peg.2113) or (fig|6666666.95583.peg.2172)) and () and ()	not in model	() and (fig|6666666.95701.peg.3640) and () and () and ()
rxn03366_c0	<=>	c0	R04917_c0	(1) cpd00001[c0] + (1) cpd00006[c0] + (1) cpd03365[c0] <=> (1) cpd00005[c0] + (2) cpd00067[c0] + (1) cpd03366[c0]	fig|6666666.95583.peg.502	fig|6666666.93207.peg.462	fig|6666666.95701.peg.4433
rxn02421_c0	<=>	c0	CTP:N-methylethanolamine-phosphate cytidylyltransferase_c0	(1) cpd00052[c0] + (1) cpd00888[c0] <=> (1) cpd00012[c0] + (1) cpd02200[c0]	fig|6666666.95583.peg.2471	fig|6666666.93207.peg.2165	fig|6666666.95701.peg.1083
rxn10042_c0	<=>	c0	F(1)-ATPase_c0	(1) cpd00008[c0] + (1) cpd00009[c0] + (4) cpd00067[e0] <=> (1) cpd00001[c0] + (1) cpd00002[c0] + (3) cpd00067[c0]	() and (fig|6666666.95583.peg.3913) and (fig|6666666.95583.peg.3912) and () and () and (fig|6666666.95583.peg.3910) and (fig|6666666.95583.peg.3911) and (fig|6666666.95583.peg.2730) and (fig|6666666.95583.peg.3914)	(fig|6666666.93207.peg.707) and () and (fig|6666666.93207.peg.709) and () and (fig|6666666.93207.peg.705) and (fig|6666666.93207.peg.708) and () and (fig|6666666.93207.peg.706) and ()	() and (fig|6666666.95701.peg.4289) and ((fig|6666666.95701.peg.4092) or (fig|6666666.95701.peg.4283)) and ((fig|6666666.95701.peg.2635) or (fig|6666666.95701.peg.4291)) and (fig|6666666.95701.peg.4292) and () and () and ((fig|6666666.95701.peg.2636) or (fig|6666666.95701.peg.4290)) and (fig|6666666.95701.peg.4293)
rxn01053_c0	<=>	c0	(S)-lactaldehyde:NAD+ oxidoreductase_c0	(1) cpd00001[c0] + (1) cpd00003[c0] + (1) cpd00334[c0] <=> (1) cpd00004[c0] + (2) cpd00067[c0] + (1) cpd00159[c0]	((fig|6666666.95583.peg.1829) or (fig|6666666.95583.peg.9) or (fig|6666666.95583.peg.504)) or (fig|6666666.95583.peg.327)	not in model	not in model
rxn02312_c0	<=>	c0	S-Adenosyl-L-methionine:8-amino-7-oxononanoate aminotransferase_c0	(1) cpd00017[c0] + (1) cpd00800[c0] <=> (1) cpd00764[c0] + (1) cpd02701[c0]	(fig|6666666.95583.peg.2684) or (fig|6666666.95583.peg.2397)	fig|6666666.93207.peg.1399	not in model
rxn02895_c0	=>	c0	5-Phospho-D-ribosylamine:glycine ligase (ADP-forming)_c0	(1) cpd00002[c0] + (1) cpd00033[c0] + (1) cpd01982[c0] => (1) cpd00008[c0] + (1) cpd00009[c0] + (1) cpd00067[c0] + (1) cpd02394[c0]	fig|6666666.95583.peg.3290	fig|6666666.93207.peg.784	fig|6666666.95701.peg.428
rxn08089_c0	=>	c0	1-octadec-7-enoyl-sn-glycerol 3-phosphate O-acyltransferase (n-C18:1)_c0	(1) cpd00067[c0] + (1) cpd11825[c0] + (1) cpd15328[c0] => (1) cpd11493[c0] + (1) cpd15527[c0]	fig|6666666.95583.peg.2617	(fig|6666666.93207.peg.1131) or (fig|6666666.93207.peg.1375)	fig|6666666.95701.peg.529
rxn00189_c0	=>	c0	L-Glutamine amidohydrolase_c0	(1) cpd00001[c0] + (1) cpd00053[c0] => (1) cpd00013[c0] + (1) cpd00023[c0]	(fig|6666666.95583.peg.828) or (fig|6666666.95583.peg.2302)	not in model	(fig|6666666.95701.peg.1093) or (fig|6666666.95701.peg.3089)
rxn10269_c0	=>	c0	anteisopentadecanoyl-Phosphatidylglycerophosphate phosphohydrolase_c0	(1) cpd00001[c0] + (1) cpd15720[c0] => (1) cpd00009[c0] + (1) cpd00067[c0] + (1) cpd15726[c0]	fig|6666666.95583.peg.1531	fig|6666666.93207.peg.2168	fig|6666666.95701.peg.3883
rxn02508_c0	<=>	c0	N-(5-Phospho-beta-D-ribosyl)anthranilate ketol-isomerase_c0	(1) cpd02642[c0] <=> (1) cpd00956[c0]	fig|6666666.95583.peg.1102	fig|6666666.93207.peg.1611	(fig|6666666.95701.peg.4497) or (fig|6666666.95701.peg.2011)
rxn05442_c0	=>	c0	11-methyl-trans-dodec-2-enoyl-ACP:NAD+ oxidoreductase (A-specific)_c0	(1) cpd00004[c0] + (1) cpd00067[c0] + (1) cpd11535[c0] => (1) cpd00003[c0] + (1) cpd11536[c0]	fig|6666666.95583.peg.756	fig|6666666.93207.peg.623
rxn00543_c0	<=>	c0	ethanol:NAD+ oxidoreductase_c0	(1) cpd00003[c0] + (1) cpd00363[c0] <=> (1) cpd00004[c0] + (1) cpd00067[c0] + (1) cpd00071[c0]	((fig|6666666.95583.peg.2421) or (fig|6666666.95583.peg.2341) or (fig|6666666.95583.peg.3783) or (fig|6666666.95583.peg.1178)) or ((fig|6666666.95583.peg.1178) or (fig|6666666.95583.peg.3783) or (fig|6666666.95583.peg.2341) or (fig|6666666.95583.peg.2421))	(fig|6666666.93207.peg.2529) or (fig|6666666.93207.peg.2529)	((fig|6666666.95701.peg.2499) or (fig|6666666.95701.peg.3805) or (fig|6666666.95701.peg.677) or (fig|6666666.95701.peg.676) or (fig|6666666.95701.peg.675) or (fig|6666666.95701.peg.1823) or (fig|6666666.95701.peg.4258) or (fig|6666666.95701.peg.884) or (fig|6666666.95701.peg.4362) or (fig|6666666.95701.peg.2521) or (fig|6666666.95701.peg.678) or (fig|6666666.95701.peg.2525) or (fig|6666666.95701.…
rxn00428_c0	<=>	c0	dichloromethane chloride-lyase (adding H2O; chloride-hydrolysing; formaldehyde-forming)_c0	(1) cpd00001[c0] + (1) cpd01530[c0] <=> (1) cpd00055[c0] + (2) cpd00067[c0] + (2) cpd00099[c0]	(fig|6666666.95583.peg.1991) or (fig|6666666.95583.peg.2781) or (fig|6666666.95583.peg.3399)	not in model	not in model
rxn10340_c0	<=>	c0	isopentadecanoyl-cardiolipin synthase_c0	(2) cpd15725[c0] <=> (1) cpd00100[c0] + (1) cpd15797[c0]	(fig|6666666.95583.peg.3217) or (fig|6666666.95583.peg.3741) or (fig|6666666.95583.peg.10)	not in model	(fig|6666666.95701.peg.3950) or (fig|6666666.95701.peg.178)
rxn00420_c0	=>	c0	O-phospho-L-serine phosphohydrolase_c0	(1) cpd00001[c0] + (1) cpd00738[c0] => (1) cpd00009[c0] + (1) cpd00054[c0]	fig|6666666.95583.peg.574	fig|6666666.93207.peg.346	not in model
rxn01500_c0	<=>	c0	(R)-Mevalonate:NAD+ oxidoreductase (CoA-acetylating)_c0	(2) cpd00003[c0] + (1) cpd00010[c0] + (1) cpd00332[c0] <=> (2) cpd00004[c0] + (2) cpd00067[c0] + (1) cpd00292[c0]	fig|6666666.95583.peg.241	not in model	not in model
rxn04045_c0	<=>	c0	sirohydrochlorin cobalt-lyase_c0	(1) cpd00149[c0] + (1) cpd03426[c0] <=> (2) cpd00067[c0] + (1) cpd08368[c0]	(fig|6666666.95583.peg.1941) or (fig|6666666.95583.peg.3277)	not in model	fig|6666666.95701.peg.1516
rxn10207_c0	=>	c0	isotetradecanoyl-glycerol-3-phosphate O-acyltransferase_c0	(1) cpd00080[c0] + (1) cpd11435[c0] => (1) cpd00010[c0] + (1) cpd15673[c0]	(fig|6666666.95583.peg.491) and (fig|6666666.95583.peg.1662)	(fig|6666666.93207.peg.375) and (fig|6666666.93207.peg.366)	(fig|6666666.95701.peg.2791) and ((fig|6666666.95701.peg.2308) or (fig|6666666.95701.peg.3421))
rxn10221_c0	<=>	c0	anteisoheptadecanoyl-phosphatidate cytidylyltransferase_c0	(1) cpd00052[c0] + (1) cpd15678[c0] <=> (1) cpd00012[c0] + (1) cpd00067[c0] + (1) cpd15684[c0]	fig|6666666.95583.peg.2487	(fig|6666666.93207.peg.2397) or (fig|6666666.93207.peg.1130)	fig|6666666.95701.peg.3617
rxn02792_c0	=>	c0	gamma-glutamyltranspeptidase family protein_c0	(1) cpd00023[c0] + (1) cpd00067[c0] + (1) cpd01651[c0] => (1) cpd00001[c0] + (1) cpd00011[c0] + (1) cpd03646[c0]	(fig|6666666.95583.peg.1209) or (fig|6666666.95583.peg.1417)	not in model	not in model
rxn05451_c0	<=>	c0	12-methyl-tetra-decanoyl-ACP:[acyl-carrier-protein] transferase_c0	(1) cpd00010[c0] + (2) cpd00067[c0] + (1) cpd11515[c0] <=> (1) cpd11439[c0] + (1) cpd11493[c0]	(fig|6666666.95583.peg.253) or (fig|6666666.95583.peg.256) or (fig|6666666.95583.peg.2292)	fig|6666666.93207.peg.718	fig|6666666.95701.peg.2904
rxn00469_c0	<=>	c0	N2-Acetyl-L-ornithine amidohydrolase_c0	(1) cpd00001[c0] + (1) cpd00342[c0] <=> (1) cpd00029[c0] + (1) cpd00064[c0]	(fig|6666666.95583.peg.274) or (fig|6666666.95583.peg.2352) or (fig|6666666.95583.peg.828)	not in model	not in model
rxn10266_c0	=>	c0	anteisoheptadecanoyl-Phosphatidylglycerophosphate phosphohydrolase_c0	(1) cpd00001[c0] + (1) cpd15717[c0] => (1) cpd00009[c0] + (1) cpd00067[c0] + (1) cpd15723[c0]	fig|6666666.95583.peg.1531	fig|6666666.93207.peg.2168	fig|6666666.95701.peg.3883
rxn02804_c0	<=>	c0	myristoyl-CoA:acetylCoA C-myristoyltransferase_c0	(1) cpd00022[c0] + (1) cpd01695[c0] <=> (1) cpd00010[c0] + (1) cpd03114[c0]	fig|6666666.95583.peg.1844	not in model	fig|6666666.95701.peg.1852
rxn05005_c0	<=>	c0	S-adenosyl-L-methionine:uroporphyrinogen-III C-methyltransferase_c0	(1) cpd00017[c0] + (1) cpd00774[c0] <=> (1) cpd00019[c0] + (1) cpd00067[c0] + (1) cpd11206[c0]	fig|6666666.95583.peg.2528	(fig|6666666.93207.peg.150) or (fig|6666666.93207.peg.2333)	fig|6666666.95701.peg.1512
rxn02795_c0	<=>	c0	Glycochenodeoxycholate amidohydrolase_c0	(1) cpd00001[c0] + (1) cpd03247[c0] <=> (1) cpd00033[c0] + (1) cpd01663[c0]	fig|6666666.95583.peg.1411	fig|6666666.93207.peg.859	(fig|6666666.95701.peg.760) or (fig|6666666.95701.peg.4484) or (fig|6666666.95701.peg.3110) or (fig|6666666.95701.peg.4305) or (fig|6666666.95701.peg.1553) or (fig|6666666.95701.peg.3171) or (fig|6666666.95701.peg.4100)
rxn10203_c0	=>	c0	myristoyl-glycerol-3-phosphate O-acyltransferase_c0	(1) cpd00080[c0] + (1) cpd01695[c0] => (1) cpd00010[c0] + (1) cpd15331[c0]	(fig|6666666.95583.peg.491) and (fig|6666666.95583.peg.1662)	(fig|6666666.93207.peg.366) and (fig|6666666.93207.peg.375)	((fig|6666666.95701.peg.3421) or (fig|6666666.95701.peg.2308)) and (fig|6666666.95701.peg.2791)
rxn00048_c0	=>	c0	6,7-Dimethyl-8-(1-D-ribityl)lumazine:6,7-dimethyl-8-(1-D-ribityl)lumazine 2,3-butanediyltransferase_c0	(1) cpd00067[c0] + (2) cpd02656[c0] => (1) cpd00220[c0] + (1) cpd02882[c0]	fig|6666666.95583.peg.1671	fig|6666666.93207.peg.2270	(fig|6666666.95701.peg.4403) or (fig|6666666.95701.peg.1921)
rxn07876_c0	<=>	c0	R08087_c0	(1) cpd00001[c0] + (1) cpd00003[c0] + (1) cpd06739[c0] <=> (1) cpd00004[c0] + (2) cpd00067[c0] + (1) cpd15166[c0]	fig|6666666.95583.peg.502	fig|6666666.93207.peg.462	fig|6666666.95701.peg.4433
rxn00265_c0	<=>	c0	citrate oxaloacetate-lyase (forming acetate from the pro-S carboxymethyl group of citrate)_c0	(1) cpd00137[c0] <=> (1) cpd00029[c0] + (1) cpd00032[c0]	(fig|6666666.95583.peg.2074) or (fig|6666666.95583.peg.2075) or (fig|6666666.95583.peg.2073)	(fig|6666666.93207.peg.2134) or (fig|6666666.93207.peg.2133)	not in model
rxn12191_c0	<=>	c0	R08558_c0	(1) cpd00006[c0] + (1) cpd00098[c0] <=> (1) cpd00005[c0] + (1) cpd00067[c0] + (1) cpd00447[c0]	(fig|6666666.95583.peg.2341) or (fig|6666666.95583.peg.1178) or (fig|6666666.95583.peg.3783) or (fig|6666666.95583.peg.2421)	fig|6666666.93207.peg.2529	(fig|6666666.95701.peg.3769) or (fig|6666666.95701.peg.2525) or (fig|6666666.95701.peg.1689) or (fig|6666666.95701.peg.3609) or (fig|6666666.95701.peg.151) or (fig|6666666.95701.peg.2448) or (fig|6666666.95701.peg.2494) or (fig|6666666.95701.peg.947) or (fig|6666666.95701.peg.184) or (fig|6666666.95701.peg.3805) or (fig|6666666.95701.peg.677) or (fig|6666666.95701.peg.2499) or (fig|6666666.95701.…
rxn09200_c0	<=>	c0	Phosphatidylserine decarboxylase (n-C16:0)_c0	(2) cpd00067[c0] + (1) cpd15555[c0] <=> (1) cpd00011[c0] + (1) cpd15531[c0]	fig|6666666.95583.peg.1538	(fig|6666666.93207.peg.2222) or (fig|6666666.93207.peg.2720)	(fig|6666666.95701.peg.2679) or (fig|6666666.95701.peg.2016)
rxn00283_c0	<=>	c0	alanine racemase_c0	(1) cpd00035[c0] <=> (1) cpd00117[c0]	(fig|6666666.95583.peg.375) or (fig|6666666.95583.peg.1056)	(fig|6666666.93207.peg.562) or (fig|6666666.93207.peg.184)	fig|6666666.95701.peg.1009
rxn03962_c0	<=>	c0	GDP-L-fucose:NADP+ 4-oxidoreductase (3,5-epimerizing)_c0	(1) cpd00006[c0] + (1) cpd00272[c0] <=> (1) cpd00005[c0] + (1) cpd00067[c0] + (1) cpd00900[c0]	fig|6666666.95583.peg.1465	fig|6666666.93207.peg.2242	not in model
rxn00726_c0	=>	c0	chorismate pyruvate-lyase (amino-accepting; anthranilate-forming)_c0	(1) cpd00013[c0] + (1) cpd00216[c0] => (1) cpd00001[c0] + (1) cpd00020[c0] + (1) cpd00067[c0] + (1) cpd00093[c0]	(fig|6666666.95583.peg.1105) and (fig|6666666.95583.peg.1104)	(fig|6666666.93207.peg.2131) and (fig|6666666.93207.peg.758)	((fig|6666666.95701.peg.1839) or (fig|6666666.95701.peg.4501)) and (fig|6666666.95701.peg.4500)
rxn00184_c0	<=>	c0	L-Glutamate:NADP+ oxidoreductase (deaminating)_c0	(1) cpd00001[c0] + (1) cpd00006[c0] + (1) cpd00023[c0] <=> (1) cpd00005[c0] + (1) cpd00013[c0] + (1) cpd00024[c0] + (1) cpd00067[c0]	fig|6666666.95583.peg.2635	fig|6666666.93207.peg.2349	fig|6666666.95701.peg.971
rxn02155_c0	<=>	c0	ATP:nicotinamide-nucleotide adenylyltransferase_c0	(1) cpd00002[c0] + (1) cpd00873[c0] <=> (1) cpd00012[c0] + (1) cpd00638[c0]	(fig|6666666.95583.peg.1869) or (fig|6666666.95583.peg.1869)	(fig|6666666.93207.peg.619) or (fig|6666666.93207.peg.619)	(fig|6666666.95701.peg.77) or (fig|6666666.95701.peg.77)
rxn05549_c0	=>	c0	monosaccharide-transporting ATPase_c0	(1) cpd00001[c0] + (1) cpd00002[c0] + (1) cpd01242[e0] => (1) cpd00008[c0] + (1) cpd00009[c0] + (1) cpd00067[c0] + (1) cpd01242[c0]	() and () and (fig|6666666.95583.peg.232) and ()	not in model	not in model
rxn02187_c0	<=>	c0	2-Acetolactate methylmutase_c0	(1) cpd00668[c0] <=> (1) cpd02569[c0]	fig|6666666.95583.peg.159	fig|6666666.93207.peg.2655	fig|6666666.95701.peg.2196
rxn09102_c0	=>	c0	phosphatidylglycerol phosphate phosphatase (periplasm, n-C14:0)_c0	(1) cpd00001[c0] + (1) cpd15543[c0] => (1) cpd00009[c0] + (1) cpd00067[c0] + (1) cpd15536[c0]	fig|6666666.95583.peg.1531	fig|6666666.93207.peg.2168	fig|6666666.95701.peg.3883
rxn01754_c0	<=>	c0	ATP:erythritol 4-phosphotransferase_c0	(1) cpd00002[c0] + (1) cpd00392[c0] <=> (1) cpd00008[c0] + (1) cpd02203[c0]	fig|6666666.95583.peg.2231	not in model	(fig|6666666.95701.peg.2100) or (fig|6666666.95701.peg.397) or (fig|6666666.95701.peg.2358)
rxn08552_c0	=>	c0	glycerol-3-phosphate acyltransferase (C18:1)_c0	(2) cpd00067[c0] + (1) cpd00080[c0] + (1) cpd11825[c0] => (1) cpd11493[c0] + (1) cpd15328[c0]	(fig|6666666.95583.peg.1662) and (fig|6666666.95583.peg.491)	(fig|6666666.93207.peg.375) and (fig|6666666.93207.peg.366)	(fig|6666666.95701.peg.2791) and ((fig|6666666.95701.peg.3421) or (fig|6666666.95701.peg.2308))
rxn02475_c0	=>	c0	2,5-Diamino-6-hydroxy-4-(5-phosphoribosylamino)-pyrimidine 2-aminohydrolase_c0	(1) cpd00001[c0] + (1) cpd00067[c0] + (1) cpd00957[c0] => (1) cpd00013[c0] + (1) cpd00931[c0]	(fig|6666666.95583.peg.1670) and (fig|6666666.95583.peg.1670)	(fig|6666666.93207.peg.389) and (fig|6666666.93207.peg.389)	((fig|6666666.95701.peg.4402) or (fig|6666666.95701.peg.1922)) and ((fig|6666666.95701.peg.4402) or (fig|6666666.95701.peg.1922))
rxn05339_c0	<=>	c0	(3R)-3-Hydroxybutanoyl-[acyl-carrier protein]:NADP+ oxidoreductase_c0	(1) cpd00006[c0] + (1) cpd11478[c0] <=> (1) cpd00005[c0] + (1) cpd11488[c0]	(fig|6666666.95583.peg.3205) or (fig|6666666.95583.peg.1664)	(fig|6666666.93207.peg.1259) or (fig|6666666.93207.peg.1951) or (fig|6666666.93207.peg.116)	(fig|6666666.95701.peg.4182) or (fig|6666666.95701.peg.2044) or (fig|6666666.95701.peg.2903)
rxn05460_c0	=>	c0	3-Oxooctodecanoyl-ACP:malonyl-[acyl-carrier-protein] C-acyltransferase (decarboxylating)_c0	(1) cpd11476[c0] + (1) cpd11492[c0] => (1) cpd00011[c0] + (1) cpd11493[c0] + (1) cpd11570[c0]	((fig|6666666.95583.peg.617) or (fig|6666666.95583.peg.1030) or (fig|6666666.95583.peg.1035) or (fig|6666666.95583.peg.1663)) and ((fig|6666666.95583.peg.498) or (fig|6666666.95583.peg.1666))	(fig|6666666.93207.peg.367) and (fig|6666666.93207.peg.118)	(fig|6666666.95701.peg.2902) and (fig|6666666.95701.peg.2907)
rxn03108_c0	<=>	c0	ATP:4-amino-2-methyl-5-phosphomethylpyrimidine phosphotransferase_c0	(1) cpd00002[c0] + (1) cpd00067[c0] + (1) cpd02775[c0] <=> (1) cpd00008[c0] + (1) cpd02894[c0]	fig|6666666.95583.peg.558	fig|6666666.93207.peg.1001	(fig|6666666.95701.peg.2993) or (fig|6666666.95701.peg.2641) or (fig|6666666.95701.peg.2956)
rxn00675_c0	=>	c0	Propionyladenylate:CoA propionyltransferase_c0	(1) cpd00010[c0] + (1) cpd03560[c0] => (1) cpd00018[c0] + (1) cpd00067[c0] + (1) cpd00086[c0]	fig|6666666.95583.peg.2031	fig|6666666.93207.peg.1579	not in model
rxn01018_c0	=>	c0	carbamoyl-phosphate:L-aspartate carbamoyltransferase_c0	(1) cpd00041[c0] + (1) cpd00146[c0] => (1) cpd00009[c0] + (1) cpd00067[c0] + (1) cpd00343[c0]	fig|6666666.95583.peg.901	fig|6666666.93207.peg.1646	(fig|6666666.95701.peg.457) or (fig|6666666.95701.peg.456)
rxn04132_c0	=>	c0	R06063_c0	(1) cpd00001[c0] + (1) cpd08625[c0] => (1) cpd00011[c0] + (1) cpd00067[c0] + (1) cpd01567[c0]
rxn05236_c0	=>	c0	2'-Deoxyuridine 5'-triphosphate:oxydized-thioredoxin 2'-oxidoreductase_c0	(1) cpd00062[c0] + (1) cpd11421[c0] => (1) cpd00001[c0] + (1) cpd00358[c0] + (1) cpd11420[c0]	(fig|6666666.95583.peg.3539) or (fig|6666666.95583.peg.3541) or (fig|6666666.95583.peg.1708) or (fig|6666666.95583.peg.3096)	fig|6666666.93207.peg.183	(fig|6666666.95701.peg.4109) or (fig|6666666.95701.peg.911) or (fig|6666666.95701.peg.603)
rxn05602_c0	<=>	c0	L-lactate reversible transport via proton symport_c0	(1) cpd00067[e0] + (1) cpd00159[e0] <=> (1) cpd00067[c0] + (1) cpd00159[c0]	fig|6666666.95583.peg.3893	fig|6666666.93207.peg.867	(fig|6666666.95701.peg.1675) or (fig|6666666.95701.peg.2987)
rxn10219_c0	=>	c0	isohexadecanoyl-1-acylglycerol-3-phosphate O-acyltransferase_c0	(1) cpd11441[c0] + (1) cpd15676[c0] => (1) cpd00010[c0] + (1) cpd00067[c0] + (1) cpd15682[c0]	fig|6666666.95583.peg.2617	(fig|6666666.93207.peg.1375) or (fig|6666666.93207.peg.1131)	fig|6666666.95701.peg.529
rxn03514_c0	<=>	c0	S-adenosyl-L-methionine:precorrin-4 C11 methyltransferase_c0	(1) cpd00017[c0] + (1) cpd03834[c0] <=> (1) cpd00019[c0] + (1) cpd00067[c0] + (1) cpd03839[c0]	fig|6666666.95583.peg.1825	not in model	fig|6666666.95701.peg.1517
rxn00947_c0	=>	c0	Palmitate:CoA ligase (AMP-forming)_c0	(1) cpd00002[c0] + (1) cpd00010[c0] + (1) cpd00214[c0] => (1) cpd00012[c0] + (1) cpd00018[c0] + (1) cpd00067[c0] + (1) cpd00134[c0]	(fig|6666666.95583.peg.3525) or (fig|6666666.95583.peg.3285) or (fig|6666666.95583.peg.259) or (fig|6666666.95583.peg.1032) or (fig|6666666.95583.peg.254) or (fig|6666666.95583.peg.1944) or (fig|6666666.95583.peg.2470) or (fig|6666666.95583.peg.255)	(fig|6666666.93207.peg.1440) or (fig|6666666.93207.peg.1361) or (fig|6666666.93207.peg.1135) or (fig|6666666.93207.peg.270)	(fig|6666666.95701.peg.2013) or (fig|6666666.95701.peg.4181) or (fig|6666666.95701.peg.1690) or (fig|6666666.95701.peg.3810) or (fig|6666666.95701.peg.4439)
rxn10210_c0	=>	c0	isohexadecanoyl-glycerol-3-phosphate O-acyltransferase_c0	(1) cpd00080[c0] + (1) cpd11441[c0] => (1) cpd00010[c0] + (1) cpd15676[c0]	(fig|6666666.95583.peg.491) and (fig|6666666.95583.peg.1662)	(fig|6666666.93207.peg.366) and (fig|6666666.93207.peg.375)	((fig|6666666.95701.peg.3421) or (fig|6666666.95701.peg.2308)) and (fig|6666666.95701.peg.2791)
rxn01476_c0	=>	c0	6-Phospho-D-glucono-1,5-lactone lactonohydrolase_c0	(1) cpd00001[c0] + (1) cpd00911[c0] => (1) cpd00067[c0] + (1) cpd00284[c0]	fig|6666666.95583.peg.2661	not in model	not in model
rxn02789_c0	<=>	c0	2-Isopropylmalate hydro-lyase_c0	(1) cpd01646[c0] <=> (1) cpd00001[c0] + (1) cpd01710[c0]	(fig|6666666.95583.peg.1543) or (fig|6666666.95583.peg.1542) or ((fig|6666666.95583.peg.1542) and (fig|6666666.95583.peg.1543))	((fig|6666666.93207.peg.967) or (fig|6666666.93207.peg.1514)) or ((fig|6666666.93207.peg.2406) or (fig|6666666.93207.peg.968)) or (((fig|6666666.93207.peg.968) or (fig|6666666.93207.peg.2406)) and ((fig|6666666.93207.peg.967) or (fig|6666666.93207.peg.1514)))	(fig|6666666.95701.peg.1320) or (fig|6666666.95701.peg.1319) or ((fig|6666666.95701.peg.1320) and (fig|6666666.95701.peg.1319))
rxn03666_c0	<=>	c0	2-hydroxy-6-oxo-(2'-aminophenyl)-hexa-2,4-dienoate benzoylhydrolase_c0	(1) cpd00001[c0] + (1) cpd05041[c0] <=> (1) cpd00067[c0] + (1) cpd00093[c0] + (1) cpd00461[c0]	fig|6666666.95583.peg.1223	not in model	fig|6666666.95701.peg.1518
rxn07099_c0	<=>	c0	Penicillin hydrolase_c0	(1) cpd00001[c0] + (1) cpd11668[c0] <=> (1) cpd00067[c0] + (1) cpd12884[c0]	fig|6666666.95583.peg.1659	fig|6666666.93207.peg.2439	(fig|6666666.95701.peg.4525) or (fig|6666666.95701.peg.3748) or (fig|6666666.95701.peg.880) or (fig|6666666.95701.peg.879)
rxn00988_c0	=>	c0	Acetoacetate:CoA ligase (AMP-forming)_c0	(1) cpd00002[c0] + (1) cpd00010[c0] + (1) cpd00142[c0] => (1) cpd00012[c0] + (1) cpd00018[c0] + (1) cpd00067[c0] + (1) cpd00279[c0]	((fig|6666666.95583.peg.255) or (fig|6666666.95583.peg.3525) or (fig|6666666.95583.peg.3285) or (fig|6666666.95583.peg.259) or (fig|6666666.95583.peg.1032) or (fig|6666666.95583.peg.1944) or (fig|6666666.95583.peg.2470) or (fig|6666666.95583.peg.254)) and ()	() and ((fig|6666666.93207.peg.1135) or (fig|6666666.93207.peg.270) or (fig|6666666.93207.peg.1440) or (fig|6666666.93207.peg.1361))	() and ((fig|6666666.95701.peg.4181) or (fig|6666666.95701.peg.2013) or (fig|6666666.95701.peg.1690) or (fig|6666666.95701.peg.4439) or (fig|6666666.95701.peg.3810))
rxn01600_c0	<=>	c0	Cyclohexylamine:oxygen oxidoreductase (deaminating)_c0	(1) cpd00001[c0] + (1) cpd00007[c0] + (1) cpd00445[c0] <=> (1) cpd00013[c0] + (1) cpd00025[c0] + (1) cpd00329[c0]	fig|6666666.95583.peg.45	fig|6666666.93207.peg.780	fig|6666666.95701.peg.3987
rxn05455_c0	<=>	c0	12-methyl-tridecanoyl-ACP:[acyl-carrier-protein] transferase_c0	(1) cpd00010[c0] + (2) cpd00067[c0] + (1) cpd11565[c0] <=> (1) cpd11435[c0] + (1) cpd11493[c0]	(fig|6666666.95583.peg.256) or (fig|6666666.95583.peg.2292) or (fig|6666666.95583.peg.253)	fig|6666666.93207.peg.718	fig|6666666.95701.peg.2904
rxn00410_c0	<=>	c0	UTP:ammonia ligase (ADP-forming)_c0	(1) cpd00002[c0] + (1) cpd00013[c0] + (1) cpd00062[c0] <=> (1) cpd00008[c0] + (1) cpd00009[c0] + (1) cpd00052[c0] + (2) cpd00067[c0]	(fig|6666666.95583.peg.662) or (fig|6666666.95583.peg.3569)	((fig|6666666.93207.peg.71) or (fig|6666666.93207.peg.29)) or (fig|6666666.93207.peg.1111)	(fig|6666666.95701.peg.1094) or (fig|6666666.95701.peg.2152)
rxn02102_c0	<=>	c0	(S)-Ureidoglycolate:NAD+ oxidoreductase_c0	(1) cpd00003[c0] + (1) cpd00465[c0] <=> (1) cpd00004[c0] + (1) cpd00067[c0] + (1) cpd00596[c0]	(fig|6666666.95583.peg.3575) or (fig|6666666.95583.peg.3575)	not in model	not in model
rxn12510_c0	<=>	c0	ATP:pantothenate 4'-phosphotransferase_c0	(1) cpd00002[c0] + (1) cpd00644[c0] <=> (1) cpd00008[c0] + (1) cpd00067[c0] + (1) cpd02201[c0]	fig|6666666.95583.peg.295	fig|6666666.93207.peg.771	fig|6666666.95701.peg.1100
rxn03933_c0	<=>	c0	UDP-N-acetyl-D-glucosamine:N-acetyl-alpha-D-muramyl(oyl-L-Ala-gamma-D-Glu-L-Lys-D-Ala-D-Ala)-diphosphoundecaprenol 4-beta-N-acetylglucosaminlytransferase_c0	(1) cpd00037[c0] + (1) cpd02948[c0] <=> (1) cpd00014[c0] + (1) cpd03491[c0]	fig|6666666.95583.peg.3588	fig|6666666.93207.peg.1685	fig|6666666.95701.peg.515
rxn05342_c0	<=>	c0	(3R)-3-Hydroxytetradecanoyl-[acyl-carrier-protein]:NADP+ oxidoreductase_c0	(1) cpd00006[c0] + (1) cpd11484[c0] <=> (1) cpd00005[c0] + (1) cpd11491[c0]	(fig|6666666.95583.peg.3205) or (fig|6666666.95583.peg.1664)	(fig|6666666.93207.peg.116) or (fig|6666666.93207.peg.1259) or (fig|6666666.93207.peg.1951)	(fig|6666666.95701.peg.2903) or (fig|6666666.95701.peg.2044) or (fig|6666666.95701.peg.4182)
rxn00333_c0	=>	c0	Glycolate:oxygen 2-oxidoreductase_c0	(1) cpd00007[c0] + (1) cpd00139[c0] => (1) cpd00025[c0] + (1) cpd00040[c0]	((fig|6666666.95583.peg.1248) or (fig|6666666.95583.peg.3611)) and ()	fig|6666666.93207.peg.1597	(fig|6666666.95701.peg.1674) and ()
rxn05146_c0	=>	c0	ATP phosphohydrolase (polar-amino-acid-importing)_c0	(1) cpd00001[c0] + (1) cpd00002[c0] + (1) cpd00023[e0] => (1) cpd00008[c0] + (1) cpd00009[c0] + (1) cpd00023[c0] + (1) cpd00067[c0]	(fig|6666666.95583.peg.1075) and (fig|6666666.95583.peg.1077) and (fig|6666666.95583.peg.1076) and (fig|6666666.95583.peg.1074)	(fig|6666666.93207.peg.1159) and (fig|6666666.93207.peg.1160) and () and ()	not in model
rxn00414_c0	=>	c0	hydrogen-carbonate:L-glutamine amido-ligase (ADP-forming, carbamate-phosphorylating)_c0	(1) cpd00001[c0] + (2) cpd00002[c0] + (1) cpd00053[c0] + (1) cpd00242[c0] => (2) cpd00008[c0] + (1) cpd00009[c0] + (1) cpd00023[c0] + (2) cpd00067[c0] + (1) cpd00146[c0]	(fig|6666666.95583.peg.3571) and ((fig|6666666.95583.peg.3570) or (fig|6666666.95583.peg.11))	(fig|6666666.93207.peg.1792) and (fig|6666666.93207.peg.324)	((fig|6666666.95701.peg.1431) or (fig|6666666.95701.peg.3419)) and ((fig|6666666.95701.peg.1430) or (fig|6666666.95701.peg.3818))
rxn09110_c0	<=>	c0	Phosphatidylglycerol synthase (n-C14:1)_c0	(1) cpd00080[c0] + (1) cpd15422[c0] <=> (1) cpd00046[c0] + (1) cpd15544[c0]	fig|6666666.95583.peg.2593	(fig|6666666.93207.peg.1258) or (fig|6666666.93207.peg.1129)	(fig|6666666.95701.peg.3791) or (fig|6666666.95701.peg.2320)
rxn03978_c0	<=>	c0	ammonia:ferricytochrome-c oxidoreductase_c0	(2) cpd00001[c0] + (1) cpd00013[c0] + (6) cpd00109[c0] <=> (8) cpd00067[c0] + (1) cpd00075[c0] + (6) cpd00110[c0]	(fig|6666666.95583.peg.454) or (fig|6666666.95583.peg.453)	(fig|6666666.93207.peg.896) or (fig|6666666.93207.peg.894)	not in model
rxn03970_c0	<=>	c0	Coniferyl aldehyde:NAD oxidoreductase_c0	(1) cpd00001[c0] + (1) cpd00003[c0] + (1) cpd01733[c0] <=> (1) cpd00004[c0] + (2) cpd00067[c0] + (1) cpd01059[c0]	fig|6666666.95583.peg.679	fig|6666666.93207.peg.1285	(fig|6666666.95701.peg.1511) or (fig|6666666.95701.peg.3427)
rxn05594_c0	=>	c0	Isethionate transport via ABC system_c0	(1) cpd00001[c0] + (1) cpd00002[c0] + (1) cpd03048[e0] => (1) cpd00008[c0] + (1) cpd00009[c0] + (1) cpd00067[c0] + (1) cpd03048[c0]	(fig|6666666.95583.peg.2331) and () and ((fig|6666666.95583.peg.3203) or (fig|6666666.95583.peg.3202))	not in model	() and (fig|6666666.95701.peg.3621) and ()
rxn05349_c0	<=>	c0	acetyl-CoA:[acyl-carrier-protein] S-acetyltransferase_c0	(1) cpd00022[c0] + (1) cpd11493[c0] <=> (1) cpd00010[c0] + (1) cpd11494[c0]	((fig|6666666.95583.peg.498) or (fig|6666666.95583.peg.1666)) and ((fig|6666666.95583.peg.1030) or (fig|6666666.95583.peg.617) or (fig|6666666.95583.peg.1663) or (fig|6666666.95583.peg.1035))	(fig|6666666.93207.peg.367) and (fig|6666666.93207.peg.118)	(fig|6666666.95701.peg.2902) and (fig|6666666.95701.peg.2907)
rxn00303_c0	<=>	c0	ATP:GTP 3'-diphosphotransferase_c0	(1) cpd00002[c0] + (1) cpd00038[c0] <=> (1) cpd00018[c0] + (2) cpd00067[c0] + (1) cpd02740[c0]	fig|6666666.95583.peg.1043	fig|6666666.93207.peg.856	((fig|6666666.95701.peg.3468) or (fig|6666666.95701.peg.2342) or (fig|6666666.95701.peg.3400) or (fig|6666666.95701.peg.2736)) or ((fig|6666666.95701.peg.1152) or (fig|6666666.95701.peg.1600) or (fig|6666666.95701.peg.2394) or (fig|6666666.95701.peg.872) or (fig|6666666.95701.peg.490))
rxn05512_c0	=>	c0	butanesulfonate transport via ABC system_c0	(1) cpd00001[c0] + (1) cpd00002[c0] + (1) cpd11596[e0] => (1) cpd00008[c0] + (1) cpd00009[c0] + (1) cpd00067[c0] + (1) cpd11596[c0]	(fig|6666666.95583.peg.2331) and ((fig|6666666.95583.peg.3203) or (fig|6666666.95583.peg.3202)) and ()	not in model	() and (fig|6666666.95701.peg.3621) and ()
rxn00799_c0	<=>	c0	(S)-malate hydro-lyase (fumarate-forming)_c0	(1) cpd00130[c0] <=> (1) cpd00001[c0] + (1) cpd00106[c0]	(fig|6666666.95583.peg.2951) or (fig|6666666.95583.peg.2950) or (fig|6666666.95583.peg.379) or (fig|6666666.95583.peg.378)	(fig|6666666.93207.peg.1205) or (fig|6666666.93207.peg.1206)	(fig|6666666.95701.peg.2163) or (fig|6666666.95701.peg.2164)
rxn01977_c0	<=>	c0	alpha-D-Glucose 6-phosphate ketol-isomerase_c0	(1) cpd00079[c0] <=> (1) cpd00863[c0]	fig|6666666.95583.peg.3042	fig|6666666.93207.peg.1066	fig|6666666.95701.peg.321
rxn01073_c0	=>	c0	sn-Glycero-3-phosphoethanolamine glycerophosphohydrolase_c0	(1) cpd00001[c0] + (1) cpd00908[c0] => (1) cpd00067[c0] + (1) cpd00080[c0] + (1) cpd00162[c0]	fig|6666666.95583.peg.705	not in model	(fig|6666666.95701.peg.3035) or (fig|6666666.95701.peg.3358) or (fig|6666666.95701.peg.1361) or (fig|6666666.95701.peg.3359)
rxn02405_c0	=>	c0	CTP:3-deoxy-D-manno-octulosonate cytidylyltransferase_c0	(1) cpd00052[c0] + (1) cpd00875[c0] => (1) cpd00012[c0] + (1) cpd00067[c0] + (1) cpd02546[c0]	(fig|6666666.95583.peg.1183) or (fig|6666666.95583.peg.2487)	(fig|6666666.93207.peg.1313) or ((fig|6666666.93207.peg.2397) or (fig|6666666.93207.peg.1130))	fig|6666666.95701.peg.3617
rxn00011_c0	<=	c0	pyruvate:thiamin diphosphate acetaldehydetransferase (decarboxylating)_c0	(1) cpd00011[c0] + (1) cpd03049[c0] <= (1) cpd00020[c0] + (1) cpd00056[c0] + (1) cpd00067[c0]	((fig|6666666.95583.peg.161) or (fig|6666666.95583.peg.1303) or (fig|6666666.95583.peg.2224) or (fig|6666666.95583.peg.509)) and ((fig|6666666.95583.peg.160) or (fig|6666666.95583.peg.1304))	(fig|6666666.93207.peg.1190) and (fig|6666666.93207.peg.1189)	(fig|6666666.95701.peg.2772) and ((fig|6666666.95701.peg.2771) or (fig|6666666.95701.peg.2201))
rxn02200_c0	<=>	c0	2-amino-4-hydroxy-6-hydroxymethyl-7,8-dihydropteridine:4-aminobenzoate 2-amino-4-hydroxydihydropteridine-6-methenyltransferase_c0	(1) cpd00443[c0] + (1) cpd00954[c0] <=> (1) cpd00001[c0] + (1) cpd00683[c0]	(fig|6666666.95583.peg.2988) or (fig|6666666.95583.peg.1911)	fig|6666666.93207.peg.1337	fig|6666666.95701.peg.2002
rxn01069_c0	=>	c0	O-phospho-L-homoserine phosphate-lyase (adding water;L-threonine-forming)_c0	(1) cpd00001[c0] + (1) cpd00809[c0] => (1) cpd00009[c0] + (1) cpd00161[c0]	fig|6666666.95583.peg.492	fig|6666666.93207.peg.1312	(fig|6666666.95701.peg.4348) or (fig|6666666.95701.peg.19)
rxn05528_c0	=>	c0	Copper-transporting ATPase_c0	(1) cpd00001[c0] + (1) cpd00002[c0] + (1) cpd00058[c0] => (1) cpd00008[c0] + (1) cpd00009[c0] + (1) cpd00058[e0] + (1) cpd00067[c0]	(fig|6666666.95583.peg.237) or (fig|6666666.95583.peg.2035) or (fig|6666666.95583.peg.1919) or (fig|6666666.95583.peg.894) or (fig|6666666.95583.peg.1031)	(fig|6666666.93207.peg.1870) or (fig|6666666.93207.peg.1864) or (fig|6666666.93207.peg.1395) or (fig|6666666.93207.peg.91) or (fig|6666666.93207.peg.2558)	(fig|6666666.95701.peg.4128) or (fig|6666666.95701.peg.4137) or (fig|6666666.95701.peg.1128) or (fig|6666666.95701.peg.2661) or (fig|6666666.95701.peg.3831) or (fig|6666666.95701.peg.4123) or (fig|6666666.95701.peg.3069) or (fig|6666666.95701.peg.1651)
rxn00791_c0	<=	c0	N-(5-Phospho-D-ribosyl)anthranilate:pyrophosphate phosphoribosyl-transferase_c0	(1) cpd00012[c0] + (1) cpd00067[c0] + (1) cpd02642[c0] <= (1) cpd00093[c0] + (1) cpd00103[c0]	fig|6666666.95583.peg.1104	fig|6666666.93207.peg.1113	fig|6666666.95701.peg.4499
rxn00702_c0	<=>	c0	CTP:alpha-D-glucose-1-phosphate cytidylyltransferase_c0	(1) cpd00052[c0] + (1) cpd00089[c0] <=> (1) cpd00012[c0] + (1) cpd00390[c0]	fig|6666666.95583.peg.2005	not in model	not in model
rxn03150_c0	=>	c0	R04594_c0	(1) cpd00001[c0] + (1) cpd02904[c0] => (1) cpd00009[c0] + (1) cpd03423[c0]	fig|6666666.95583.peg.2138	fig|6666666.93207.peg.1450	(fig|6666666.95701.peg.620) or (fig|6666666.95701.peg.4275)
rxn00065_c0	=>	c0	ATP diphosphate-lyase (cyclizing; 3',5'-cyclic-AMP-forming)_c0	(1) cpd00002[c0] => (1) cpd00012[c0] + (1) cpd00067[c0] + (1) cpd00446[c0]	((fig|6666666.95583.peg.3399) or (fig|6666666.95583.peg.2781) or (fig|6666666.95583.peg.1991)) or ((fig|6666666.95583.peg.2781) or (fig|6666666.95583.peg.1991) or (fig|6666666.95583.peg.3399))	not in model	not in model
rxn05181_c0	=>	c0	Glycine betaine transport via ABC system_c0	(1) cpd00001[c0] + (1) cpd00002[c0] + (1) cpd00540[e0] => (1) cpd00008[c0] + (1) cpd00009[c0] + (1) cpd00067[c0] + (1) cpd00540[c0]	((fig|6666666.95583.peg.2412) and (fig|6666666.95583.peg.2412) and (fig|6666666.95583.peg.69)) or (fig|6666666.95583.peg.67) or (fig|6666666.95583.peg.69)	fig|6666666.93207.peg.1415	fig|6666666.95701.peg.1229
rxn05312_c0	<=	c0	Inorganic phosphate transporter_c0	(1) cpd00009[e0] + (1) cpd00067[e0] <= (1) cpd00009[c0] + (1) cpd00067[c0]	fig|6666666.95583.peg.1802	fig|6666666.93207.peg.1138	(fig|6666666.95701.peg.204) or (fig|6666666.95701.peg.1193) or (fig|6666666.95701.peg.386)
rxn01646_c0	<=>	c0	N-Ribosylnicotinamide:orthophosphate ribosyltransferase_c0	(1) cpd00009[c0] + (1) cpd02016[c0] <=> (1) cpd00067[c0] + (1) cpd00133[c0] + (1) cpd00475[c0]	(fig|6666666.95583.peg.507) or (fig|6666666.95583.peg.738) or (fig|6666666.95583.peg.1903)	fig|6666666.93207.peg.1771	fig|6666666.95701.peg.1016
rxn03378_c0	<=>	c0	Se-Adenosylselenohomocysteine hydrolase_c0	(1) cpd00001[c0] + (1) cpd03393[c0] <=> (1) cpd00182[c0] + (1) cpd03397[c0]	fig|6666666.95583.peg.3876	fig|6666666.93207.peg.2688	fig|6666666.95701.peg.3406
rxn00105_c0	<=>	c0	ATP:nicotinamide-nucleotide adenylyltransferase_c0	(1) cpd00002[c0] + (1) cpd00355[c0] <=> (1) cpd00003[c0] + (1) cpd00012[c0]	fig|6666666.95583.peg.1869	fig|6666666.93207.peg.619	fig|6666666.95701.peg.77
rxn03243_c0	<=>	c0	Decanoyl-CoA:acetyl-CoA C-acyltransferase_c0	(1) cpd00022[c0] + (1) cpd03128[c0] <=> (1) cpd00010[c0] + (1) cpd03117[c0]	fig|6666666.95583.peg.1844	not in model	fig|6666666.95701.peg.1852
rxn03446_c0	=>	c0	O-Phospho-4-hydroxy-L-threonine phospho-lyase (adding water)_c0	(1) cpd00001[c0] + (1) cpd03607[c0] => (1) cpd00009[c0] + (1) cpd03608[c0]	fig|6666666.95583.peg.492	fig|6666666.93207.peg.1312	(fig|6666666.95701.peg.4348) or (fig|6666666.95701.peg.19)
rxn01302_c0	<=>	c0	L-homoserine:NADP+ oxidoreductase_c0	(1) cpd00006[c0] + (1) cpd00227[c0] <=> (1) cpd00005[c0] + (1) cpd00067[c0] + (1) cpd00346[c0]	(fig|6666666.95583.peg.3306) or (fig|6666666.95583.peg.3306)	(fig|6666666.93207.peg.304) or (fig|6666666.93207.peg.304)	((fig|6666666.95701.peg.4349) or (fig|6666666.95701.peg.18)) or ((fig|6666666.95701.peg.4349) or (fig|6666666.95701.peg.18))
rxn03486_c0	<=>	c0	R05138_c0	(1) cpd00029[c0] + (1) cpd00067[c0] + (1) cpd00461[c0] <=> (1) cpd00001[c0] + (1) cpd03715[c0]	fig|6666666.95583.peg.1223	not in model	fig|6666666.95701.peg.1518
rxn00223_c0	<=>	c0	D-glucose aldose-ketose-isomerase_c0	(1) cpd00027[c0] <=> (1) cpd00082[c0]	fig|6666666.95583.peg.3042	fig|6666666.93207.peg.1066	fig|6666666.95701.peg.321
rxn01122_c0	=>	c0	D-altronate hydro-lyase (2-dehydro-3-deoxy-D-gluconate-forming)_c0	(1) cpd00608[c0] => (1) cpd00001[c0] + (1) cpd00176[c0]	fig|6666666.95583.peg.3208	not in model	not in model
rxn05029_c0	<=>	c0	ATP:cobinamide Cobeta-adenosyltransferase_c0	(1) cpd00002[c0] + (1) cpd00067[c0] + (1) cpd03422[c0] <=> (1) cpd00421[c0] + (1) cpd03918[c0]	fig|6666666.95583.peg.954
rxn10119_c0	=>	c0	Hydrogenase (menaquinone8: 2 protons) (periplasm)_c0	(2) cpd00067[c0] + (1) cpd11640[c0] + (1) cpd15500[c0] => (2) cpd00067[e0] + (1) cpd15499[c0]	(fig|6666666.95583.peg.83) and (fig|6666666.95583.peg.82)	(fig|6666666.93207.peg.1069) and ()	not in model
rxn05393_c0	<=>	c0	9-methyl-3-oxo-decanoyl-ACP:NADP+ oxidoreductase_c0	(1) cpd00005[c0] + (1) cpd00067[c0] + (1) cpd11529[c0] <=> (1) cpd00006[c0] + (1) cpd11530[c0]	(fig|6666666.95583.peg.3205) or (fig|6666666.95583.peg.1664)	(fig|6666666.93207.peg.116) or (fig|6666666.93207.peg.1951) or (fig|6666666.93207.peg.1259)	(fig|6666666.95701.peg.2044) or (fig|6666666.95701.peg.2903) or (fig|6666666.95701.peg.4182)
rxn02285_c0	<=>	c0	UDP-N-acetylmuramate:NADP+ oxidoreductase_c0	(1) cpd00006[c0] + (1) cpd00773[c0] <=> (1) cpd00005[c0] + (1) cpd00067[c0] + (1) cpd02820[c0]	fig|6666666.95583.peg.3590	(fig|6666666.93207.peg.2383) or (fig|6666666.93207.peg.147)	fig|6666666.95701.peg.4032
rxn05663_c0	<=>	c0	TRANS-RXNBWI-115637.ce.maizeexp.TRP_c0	(1) cpd00065[e0] + (1) cpd00067[e0] <=> (1) cpd00065[c0] + (1) cpd00067[c0]	(fig|6666666.95583.peg.2657) or (fig|6666666.95583.peg.1567)	fig|6666666.93207.peg.2428	not in model
rxn00559_c0	<=>	c0	D-mannose-6-phosphate aldose-ketose-isomerase_c0	(1) cpd00235[c0] <=> (1) cpd00072[c0]	(fig|6666666.95583.peg.1463) or (fig|6666666.95583.peg.628)	fig|6666666.93207.peg.2244	(fig|6666666.95701.peg.3068) or ((fig|6666666.95701.peg.3112) or (fig|6666666.95701.peg.3124))
rxn10153_c0	<=>	c0	TRANS-RXN-121A.cp_c0	(2) cpd00067[e0] + (1) cpd00130[e0] <=> (2) cpd00067[c0] + (1) cpd00130[c0]	fig|6666666.95583.peg.2952	not in model	not in model
rxn10194_c0	<=>	c0	Teichoic acid (unsubstituted) export_c0	(1) cpd15661[c0] + (1) cpd15666[c0] <=> (1) cpd00067[c0] + (1) cpd00286[c0] + (1) cpd15667[c0]	(fig|6666666.95583.peg.1467) and ()	(fig|6666666.93207.peg.1704) and (fig|6666666.93207.peg.1706)	((fig|6666666.95701.peg.4111) or (fig|6666666.95701.peg.4303) or (fig|6666666.95701.peg.171) or (fig|6666666.95701.peg.395)) and (fig|6666666.95701.peg.4302)
rxn05559_c0	<=>	c0	formate transport in via proton symport_c0	(1) cpd00047[e0] + (1) cpd00067[e0] <=> (1) cpd00047[c0] + (1) cpd00067[c0]	fig|6666666.95583.peg.3505	not in model	(fig|6666666.95701.peg.1653) or (fig|6666666.95701.peg.1631)
rxn02946_c0	=>	c0	cis-4-Hydroxy-D-proline:oxygen oxidoreductase (deaminating)_c0	(1) cpd00007[c0] + (1) cpd02175[c0] => (1) cpd00025[c0] + (1) cpd00067[c0] + (1) cpd02626[c0]	fig|6666666.95583.peg.1011	not in model	not in model
rxn07609_c0	<=>	c0	R07802_c0	(1) cpd00001[c0] + (1) cpd14980[c0] <=> (1) cpd00067[c0] + (1) cpd00461[c0] + (1) cpd01129[c0]	fig|6666666.95583.peg.1223	not in model	fig|6666666.95701.peg.1518
rxn03907_c0	<=>	c0	CTP: 2-C-Methyl-D-erythritol 4-phosphate cytidylyltransferase_c0	(1) cpd00052[c0] + (1) cpd08286[c0] <=> (1) cpd00012[c0] + (1) cpd08287[c0]	fig|6666666.95583.peg.2471	fig|6666666.93207.peg.2165	fig|6666666.95701.peg.1083
rxn03538_c0	<=>	c0	R05223_c0	(1) cpd03423[c0] + (1) cpd03920[c0] <=> (1) cpd00067[c0] + (1) cpd00126[c0] + (1) cpd00166[c0]	fig|6666666.95583.peg.2724		fig|6666666.95701.peg.4429
rxn09310_c0	=>	c0	thiazole phosphate synthesis_c0	(1) cpd00002[c0] + (1) cpd00069[c0] + (1) cpd00084[c0] + (1) cpd08289[c0] => (1) cpd00001[c0] + (1) cpd00011[c0] + (1) cpd00012[c0] + (1) cpd00018[c0] + (1) cpd00035[c0] + (2) cpd00067[c0] + (1) cpd02654[c0] + (1) cpd15378[c0]	(fig|6666666.95583.peg.3545) and () and (fig|6666666.95583.peg.3889) and (fig|6666666.95583.peg.3891) and () and ()	((fig|6666666.93207.peg.840) or (fig|6666666.93207.peg.2088)) and (fig|6666666.93207.peg.2098) and () and ((fig|6666666.93207.peg.679) or (fig|6666666.93207.peg.2415) or (fig|6666666.93207.peg.939) or (fig|6666666.93207.peg.2330)) and ((fig|6666666.93207.peg.2329) or (fig|6666666.93207.peg.940)) and ()	(fig|6666666.95701.peg.2298) and ((fig|6666666.95701.peg.3764) or (fig|6666666.95701.peg.2119)) and ((fig|6666666.95701.peg.946) or (fig|6666666.95701.peg.2118) or (fig|6666666.95701.peg.52) or (fig|6666666.95701.peg.3763) or (fig|6666666.95701.peg.1535) or (fig|6666666.95701.peg.532) or (fig|6666666.95701.peg.388) or (fig|6666666.95701.peg.104) or (fig|6666666.95701.peg.4145)) and ((fig|6666666.…
rxn02834_c0	=>	c0	Phosphoribosyl-ATP pyrophosphohydrolase_c0	(1) cpd00001[c0] + (1) cpd01775[c0] => (1) cpd00012[c0] + (2) cpd00067[c0] + (1) cpd01777[c0]	(fig|6666666.95583.peg.1320) and ()	(fig|6666666.93207.peg.313) and (fig|6666666.93207.peg.313)	(fig|6666666.95701.peg.2686) and (fig|6666666.95701.peg.2686)
rxn01213_c0	=>	c0	GPPSYN-RXN_c0	(1) cpd00113[c0] + (1) cpd00202[c0] => (1) cpd00012[c0] + (1) cpd00067[c0] + (1) cpd00283[c0]	() and () and (fig|6666666.95583.peg.684) and ()	() and (fig|6666666.93207.peg.1802) and () and ()	() and () and (fig|6666666.95701.peg.2140) and ()
rxn09953_c0	<=>	c0	acetyl-CoA:acetoin O-acetyltransferase_c0	(1) cpd00003[c0] + (1) cpd00010[c0] + (1) cpd00361[c0] <=> (1) cpd00004[c0] + (1) cpd00022[c0] + (1) cpd00067[c0] + (1) cpd00071[c0]	((fig|6666666.95583.peg.2972) or (fig|6666666.95583.peg.2965)) and ((fig|6666666.95583.peg.2970) or (fig|6666666.95583.peg.503)) and ((fig|6666666.95583.peg.503) or (fig|6666666.95583.peg.2969)) and ()	not in model	((fig|6666666.95701.peg.1392) or (fig|6666666.95701.peg.4003)) and () and ((fig|6666666.95701.peg.1081) or (fig|6666666.95701.peg.1394) or (fig|6666666.95701.peg.4000)) and ((fig|6666666.95701.peg.3744) or (fig|6666666.95701.peg.1395) or (fig|6666666.95701.peg.1082) or (fig|6666666.95701.peg.3999))
rxn00459_c0	<=>	c0	2-phospho-D-glycerate hydro-lyase (phosphoenolpyruvate-forming)_c0	(1) cpd00482[c0] <=> (1) cpd00001[c0] + (1) cpd00061[c0]	fig|6666666.95583.peg.296	fig|6666666.93207.peg.2379	fig|6666666.95701.peg.4245
rxn12851_c0	=>	c0	Gly-Try ABC transporters_c0	(1) cpd00001[c0] + (1) cpd00002[c0] + (1) cpd15606[e0] => (1) cpd00008[c0] + (1) cpd00009[c0] + (1) cpd00067[c0] + (1) cpd15606[c0]	fig|6666666.95583.peg.1045	(fig|6666666.93207.peg.2421) or (fig|6666666.93207.peg.1766)	(fig|6666666.95701.peg.1939) or ((fig|6666666.95701.peg.491) or (fig|6666666.95701.peg.1545) or (fig|6666666.95701.peg.1153)) or ((fig|6666666.95701.peg.2341) or (fig|6666666.95701.peg.1941))
rxn00770_c0	<=>	c0	ATP:D-ribose-5-phosphate diphosphotransferase_c0	(1) cpd00002[c0] + (1) cpd00101[c0] <=> (1) cpd00018[c0] + (1) cpd00067[c0] + (1) cpd00103[c0]	fig|6666666.95583.peg.3421	fig|6666666.93207.peg.452	fig|6666666.95701.peg.1114
rxn10334_c0	<=>	c0	palmitoyl-cardiolipin synthase_c0	(2) cpd15538[c0] <=> (1) cpd00100[c0] + (1) cpd15791[c0]	(fig|6666666.95583.peg.10) or (fig|6666666.95583.peg.3217) or (fig|6666666.95583.peg.3741)	not in model	(fig|6666666.95701.peg.3950) or (fig|6666666.95701.peg.178)
rxn01314_c0	<=>	c0	5,6,7,8-tetrahydrobiopterin:NADP+ oxidoreductase_c0	(1) cpd00005[c0] + (1) cpd00067[c0] + (1) cpd00231[c0] <=> (1) cpd00006[c0] + (1) cpd00233[c0]	fig|6666666.95583.peg.2272	fig|6666666.93207.peg.1020	(fig|6666666.95701.peg.820) or (fig|6666666.95701.peg.3797)
rxn05436_c0	=>	c0	10-methyl-trans-dodec-2-enoyl-ACP:NAD+ oxidoreductase (A-specific)_c0	(1) cpd00004[c0] + (1) cpd00067[c0] + (1) cpd11510[c0] => (1) cpd00003[c0] + (1) cpd11511[c0]	fig|6666666.95583.peg.756	fig|6666666.93207.peg.623
rxn05195_c0	=>	c0	ATP phosphohydrolase (ferric-ion-transporting)_c0	(1) cpd00001[c0] + (1) cpd00002[c0] + (1) cpd10516[e0] => (1) cpd00008[c0] + (1) cpd00009[c0] + (1) cpd00067[c0] + (1) cpd10516[c0]
rxn06377_c0	=>	c0	glycine:lipoylprotein oxidoreductase (decarboxylating and acceptor-aminomethylating)_c0	(1) cpd00033[c0] + (1) cpd00067[c0] + (1) cpd12005[c0] => (1) cpd00011[c0] + (1) cpd11830[c0]	((fig|6666666.95583.peg.1744) or (fig|6666666.95583.peg.2175) or (fig|6666666.95583.peg.3794)) or (fig|6666666.95583.peg.1743)	not in model	(fig|6666666.95701.peg.977) or ((fig|6666666.95701.peg.3814) or (fig|6666666.95701.peg.978) or (fig|6666666.95701.peg.3787))
rxn10234_c0	<=>	c0	isotetradecanoyl-phosphatidylserine decarboxylase_c0	(2) cpd00067[c0] + (1) cpd15691[c0] <=> (1) cpd00011[c0] + (1) cpd15697[c0]	fig|6666666.95583.peg.1538	(fig|6666666.93207.peg.2720) or (fig|6666666.93207.peg.2222)	(fig|6666666.95701.peg.2016) or (fig|6666666.95701.peg.2679)
rxn00175_c0	<=>	c0	Acetate:CoA ligase (AMP-forming)_c0	(1) cpd00002[c0] + (1) cpd00010[c0] + (1) cpd00029[c0] <=> (1) cpd00012[c0] + (1) cpd00018[c0] + (1) cpd00022[c0] + (1) cpd00067[c0]	fig|6666666.95583.peg.2031	fig|6666666.93207.peg.1579	not in model
rxn00427_c0	<=>	c0	methanol:hydrogen-peroxide oxidoreductase_c0	(1) cpd00025[c0] + (1) cpd00116[c0] <=> (2) cpd00001[c0] + (1) cpd00055[c0]	fig|6666666.95583.peg.3484	not in model	not in model
rxn04238_c0	<=>	c0	R06371_c0	(1) cpd00001[c0] + (1) cpd08732[c0] <=> (1) cpd00067[c0] + (1) cpd08733[c0]	fig|6666666.95583.peg.1223	not in model	fig|6666666.95701.peg.1518
rxn06197_c0	<=>	c0	ATP:protein-L-histidine N(pi)-phosphotransferase_c0	(1) cpd00002[c0] + (1) cpd11712[c0] <=> (1) cpd00008[c0] + (1) cpd00067[c0] + (1) cpd12508[c0]	fig|6666666.95583.peg.1372	fig|6666666.93207.peg.1274	fig|6666666.95701.peg.2789
rxn01208_c0	<=	c0	R01652_c0	(1) cpd00011[c0] + (1) cpd00200[c0] <= (1) cpd00067[c0] + (1) cpd02605[c0]	fig|6666666.95583.peg.1545	fig|6666666.93207.peg.1513	(fig|6666666.95701.peg.2199) or (fig|6666666.95701.peg.317)
rxn05165_c0	=>	c0	nonpolar-amino-acid-transporting ATPase_c0	(1) cpd00001[c0] + (1) cpd00002[c0] + (1) cpd00129[e0] => (1) cpd00008[c0] + (1) cpd00009[c0] + (1) cpd00067[c0] + (1) cpd00129[c0]	fig|6666666.95583.peg.67	fig|6666666.93207.peg.1415	fig|6666666.95701.peg.1229
rxn03513_c0	<=>	c0	S-adenosyl-L-methionine:precorrin-3B C17-methyltransferase_c0	(1) cpd00017[c0] + (1) cpd03833[c0] <=> (1) cpd00019[c0] + (2) cpd00067[c0] + (1) cpd03834[c0]	fig|6666666.95583.peg.1224	not in model	(fig|6666666.95701.peg.392) or (fig|6666666.95701.peg.1519)
rxn01647_c0	<=>	c0	Nicotinate D-ribonucleoside:orthophosphate ribosyltransferase_c0	(1) cpd00009[c0] + (1) cpd03471[c0] <=> (1) cpd00067[c0] + (1) cpd00218[c0] + (1) cpd00475[c0]	(fig|6666666.95583.peg.1903) or (fig|6666666.95583.peg.738) or (fig|6666666.95583.peg.507)	fig|6666666.93207.peg.1771	fig|6666666.95701.peg.1016
rxn00260_c0	<=>	c0	L-Aspartate:2-oxoglutarate aminotransferase_c0	(1) cpd00024[c0] + (1) cpd00041[c0] <=> (1) cpd00023[c0] + (1) cpd00032[c0]	(fig|6666666.95583.peg.2739) or (fig|6666666.95583.peg.8) or (fig|6666666.95583.peg.1253) or (fig|6666666.95583.peg.1122)	(fig|6666666.93207.peg.2707) or (fig|6666666.93207.peg.1194) or (fig|6666666.93207.peg.303)	(fig|6666666.95701.peg.17) or (fig|6666666.95701.peg.2022) or (fig|6666666.95701.peg.261) or (fig|6666666.95701.peg.4163) or (fig|6666666.95701.peg.1086) or (fig|6666666.95701.peg.2165) or (fig|6666666.95701.peg.46)
rxn10128_c0	<=>	c0	Trimethylamine N-oxide reductase (demethylmenaquinol 8) (periplasm)_c0	(1) cpd00067[c0] + (1) cpd00811[c0] + (1) cpd15353[e0] <=> (1) cpd00001[c0] + (1) cpd00441[c0] + (1) cpd15352[e0]	fig|6666666.95583.peg.1606	((fig|6666666.93207.peg.540) or (fig|6666666.93207.peg.2423)) or ((fig|6666666.93207.peg.539) or (fig|6666666.93207.peg.1688))	not in model
rxn10120_c0	=>	c0	Nitrate reductase (Ubiquinol-8) (periplasm)_c0	(2) cpd00067[c0] + (1) cpd00209[c0] + (1) cpd15561[c0] => (1) cpd00001[c0] + (2) cpd00067[e0] + (1) cpd00075[c0] + (1) cpd15560[c0]	() and ((fig|6666666.95583.peg.2366) or (fig|6666666.95583.peg.1601)) and () and (fig|6666666.95583.peg.1602)	((fig|6666666.93207.peg.2711) and () and () and (fig|6666666.93207.peg.2712)) or (fig|6666666.93207.peg.926) or (() and ((fig|6666666.93207.peg.2591) or (fig|6666666.93207.peg.928)) and ((fig|6666666.93207.peg.927) or (fig|6666666.93207.peg.2594)) and (fig|6666666.93207.peg.929))	not in model
rxn05504_c0	=>	c0	arsenobetaine transport in via ABC system_c0	(1) cpd00001[c0] + (1) cpd00002[c0] + (1) cpd11597[e0] => (1) cpd00008[c0] + (1) cpd00009[c0] + (1) cpd00067[c0] + (1) cpd11597[c0]	(fig|6666666.95583.peg.69) and (fig|6666666.95583.peg.2412) and (fig|6666666.95583.peg.2412)	not in model	not in model
rxn07454_c0	<=>	c0	(Z)-phenylacetaldehyde-oxime hydro-lyase_c0	(1) cpd14796[c0] <=> (1) cpd00001[c0] + (1) cpd14795[c0]	fig|6666666.95583.peg.375	fig|6666666.93207.peg.562	fig|6666666.95701.peg.1009
rxn00461_c0	<=>	c0	Phosphoenolpyruvate:UDP-N-acetyl-D-glucosamine 1-carboxyvinyl-transferase_c0	(1) cpd00037[c0] + (1) cpd00061[c0] <=> (1) cpd00009[c0] + (1) cpd02820[c0]	fig|6666666.95583.peg.950	fig|6666666.93207.peg.1203	fig|6666666.95701.peg.233
rxn05613_c0	=>	c0	L-methionine S-oxide transport via ABC system_c0	(1) cpd00001[c0] + (1) cpd00002[c0] + (1) cpd01914[e0] => (1) cpd00008[c0] + (1) cpd00009[c0] + (1) cpd00067[c0] + (1) cpd01914[c0]	() and (fig|6666666.95583.peg.1049) and (fig|6666666.95583.peg.1048)	(fig|6666666.93207.peg.533) and (fig|6666666.93207.peg.534) and ()	((fig|6666666.95701.peg.4171) or (fig|6666666.95701.peg.4378)) and () and ((fig|6666666.95701.peg.4377) or (fig|6666666.95701.peg.4169))
rxn00181_c0	<=>	c0	ATP:L-glutamate 1-phosphotransferase_c0	(1) cpd00002[c0] + (1) cpd00023[c0] + (1) cpd00067[c0] <=> (1) cpd00008[c0] + (1) cpd03413[c0]	fig|6666666.95583.peg.1510	fig|6666666.93207.peg.621	(fig|6666666.95701.peg.331) or (fig|6666666.95701.peg.2347)
rxn00669_c0	<=>	c0	Propanoate:CoA ligase (ADP-forming)_c0	(1) cpd00002[c0] + (1) cpd00010[c0] + (1) cpd00141[c0] <=> (1) cpd00008[c0] + (1) cpd00009[c0] + (1) cpd00086[c0]	() and (fig|6666666.95583.peg.2031)	(fig|6666666.93207.peg.1579) and ()	not in model
rxn05247_c0	=>	c0	FACOAL140(ISO)_c0	(1) cpd00002[c0] + (1) cpd00010[c0] + (1) cpd11430[c0] => (1) cpd00012[c0] + (1) cpd00018[c0] + (1) cpd11435[c0]	(fig|6666666.95583.peg.255) or (fig|6666666.95583.peg.1944) or (fig|6666666.95583.peg.2470) or (fig|6666666.95583.peg.254) or (fig|6666666.95583.peg.3285) or (fig|6666666.95583.peg.3525) or (fig|6666666.95583.peg.1032) or (fig|6666666.95583.peg.259)	(fig|6666666.93207.peg.1440) or (fig|6666666.93207.peg.1361) or (fig|6666666.93207.peg.1135) or (fig|6666666.93207.peg.270)	(fig|6666666.95701.peg.2013) or (fig|6666666.95701.peg.4181) or (fig|6666666.95701.peg.3810) or (fig|6666666.95701.peg.4439) or (fig|6666666.95701.peg.1690)
rxn10303_c0	<=>	c0	isotetradecanoyl-lipoteichoic acid synthesis (n=24), linked, glucose substituted_c0	(24) cpd00026[c0] + (1) cpd15751[c0] <=> (24) cpd00014[c0] + (1) cpd15760[c0]	fig|6666666.95583.peg.2405	not in model	not in model
rxn00858_c0	=>	c0	Agmatine amidinohydrolase_c0	(1) cpd00001[c0] + (1) cpd00152[c0] => (1) cpd00073[c0] + (1) cpd00118[c0]	fig|6666666.95583.peg.863	not in model	fig|6666666.95701.peg.2618
rxn03136_c0	<=>	c0	1-(5'-Phosphoribosyl)-5-amino-4-(N-succinocarboxamide)-imidazole AMP-lyase_c0	(1) cpd02921[c0] <=> (1) cpd00067[c0] + (1) cpd00106[c0] + (1) cpd02851[c0]	(fig|6666666.95583.peg.473) or (fig|6666666.95583.peg.473)	(fig|6666666.93207.peg.186) or (fig|6666666.93207.peg.186)	((fig|6666666.95701.peg.4264) or (fig|6666666.95701.peg.2314)) or ((fig|6666666.95701.peg.2314) or (fig|6666666.95701.peg.4264))
rxn10229_c0	=>	c0	isopentadecanoyl-CDPdiacylglycerol-serine O-phosphatidyltransferase_c0	(1) cpd00054[c0] + (1) cpd15686[c0] => (1) cpd00046[c0] + (2) cpd00067[c0] + (1) cpd15692[c0]	fig|6666666.95583.peg.1539	fig|6666666.93207.peg.2221	not in model
rxn01387_c0	<=>	c0	Isocitrate:NADP+ oxidoreductase_c0	(1) cpd00006[c0] + (1) cpd00260[c0] <=> (1) cpd00005[c0] + (1) cpd00067[c0] + (1) cpd03187[c0]	fig|6666666.95583.peg.487	fig|6666666.93207.peg.1233	not in model
rxn09101_c0	=>	c0	phosphatidylglycerol phosphate phosphatase (periplasm, n-C14:0)_c0	(1) cpd00001[c0] + (1) cpd15542[c0] => (1) cpd00009[c0] + (1) cpd00067[c0] + (1) cpd15535[c0]	fig|6666666.95583.peg.1531	fig|6666666.93207.peg.2168	fig|6666666.95701.peg.3883
rxn02937_c0	<=>	c0	2-(Formamido)-N1-(5-phosphoribosyl)acetamidine cyclo-ligase (ADP-forming)_c0	(1) cpd00002[c0] + (1) cpd02826[c0] <=> (1) cpd00008[c0] + (1) cpd00009[c0] + (1) cpd00067[c0] + (1) cpd02140[c0]	(fig|6666666.95583.peg.958) or (fig|6666666.95583.peg.958)	(fig|6666666.93207.peg.201) or (fig|6666666.93207.peg.201)	(fig|6666666.95701.peg.431) or (fig|6666666.95701.peg.431)
rxn08088_c0	=>	c0	1-octadecanoyl-sn-glycerol 3-phosphate O-acyltransferase (n-C18:0)_c0	(2) cpd00067[c0] + (1) cpd15268[c0] + (1) cpd15329[c0] => (1) cpd11493[c0] + (1) cpd15526[c0]	fig|6666666.95583.peg.2617	(fig|6666666.93207.peg.1375) or (fig|6666666.93207.peg.1131)	fig|6666666.95701.peg.529
rxn01652_c0	<=>	c0	S-Aminomethyldihydrolipoylprotein:(6S)-tetrahydrofolate aminomethyltransferase (ammonia-forming)_c0	(1) cpd00001[c0] + (1) cpd00347[c0] <=> (1) cpd00067[c0] + (1) cpd02197[c0]	(fig|6666666.95583.peg.795) or (fig|6666666.95583.peg.2530)	fig|6666666.93207.peg.2097	fig|6666666.95701.peg.430
rxn00350_c0	<=>	c0	glutathione gamma-glutamylaminopeptidase_c0	(1) cpd00001[c0] + (1) cpd00042[c0] <=> (1) cpd00023[c0] + (1) cpd01017[c0]	(fig|6666666.95583.peg.1209) or (fig|6666666.95583.peg.1417)		not in model
rxn03137_c0	<=>	c0	10-Formyltetrahydrofolate:5'-phosphoribosyl-5-amino-4-imidazolecarboxamide formyltransferase_c0	(1) cpd00201[c0] + (1) cpd02851[c0] <=> (1) cpd00087[c0] + (1) cpd02884[c0]	((fig|6666666.95583.peg.1999) or (fig|6666666.95583.peg.2837)) and (fig|6666666.95583.peg.1999)	((fig|6666666.93207.peg.1421) or (fig|6666666.93207.peg.2277)) and ((fig|6666666.93207.peg.1421) or (fig|6666666.93207.peg.2277))	(fig|6666666.95701.peg.429) and (fig|6666666.95701.peg.429)
rxn10343_c0	=>	c0	Mercury (Hg+2) ABC transporter (periplasm)_c0	(1) cpd00001[c0] + (1) cpd00002[c0] + (1) cpd00531[c0] => (1) cpd00008[c0] + (1) cpd00009[c0] + (1) cpd00067[c0] + (1) cpd00531[e0]	(fig|6666666.95583.peg.237) or (fig|6666666.95583.peg.2035) or (fig|6666666.95583.peg.1031) or (fig|6666666.95583.peg.894) or (fig|6666666.95583.peg.1919)	(fig|6666666.93207.peg.1864) or (fig|6666666.93207.peg.1870) or (fig|6666666.93207.peg.2558) or (fig|6666666.93207.peg.91) or (fig|6666666.93207.peg.1395)	(fig|6666666.95701.peg.4123) or (fig|6666666.95701.peg.3069) or (fig|6666666.95701.peg.1651) or (fig|6666666.95701.peg.4128) or (fig|6666666.95701.peg.4137) or (fig|6666666.95701.peg.1128) or (fig|6666666.95701.peg.2661) or (fig|6666666.95701.peg.3831)
rxn05544_c0	=>	c0	oligopeptide-transporting ATPase_c0	(1) cpd00001[c0] + (1) cpd00002[c0] + (1) cpd11583[e0] => (1) cpd00008[c0] + (1) cpd00009[c0] + (1) cpd00067[c0] + (1) cpd11583[c0]	fig|6666666.95583.peg.1045	(fig|6666666.93207.peg.2421) or (fig|6666666.93207.peg.1766)	(fig|6666666.95701.peg.1939) or ((fig|6666666.95701.peg.491) or (fig|6666666.95701.peg.1545) or (fig|6666666.95701.peg.1153)) or ((fig|6666666.95701.peg.1941) or (fig|6666666.95701.peg.2341))
rxn08087_c0	=>	c0	1-hexadec-7-enoyl-sn-glycerol 3-phosphate O-acyltransferase (n-C16:1)_c0	(1) cpd00067[c0] + (1) cpd15239[c0] + (1) cpd15326[c0] => (1) cpd11493[c0] + (1) cpd15525[c0]	fig|6666666.95583.peg.2617	(fig|6666666.93207.peg.1131) or (fig|6666666.93207.peg.1375)	fig|6666666.95701.peg.529
rxn10267_c0	=>	c0	isotetradecanoyl-Phosphatidylglycerophosphate phosphohydrolase_c0	(1) cpd00001[c0] + (1) cpd15718[c0] => (1) cpd00009[c0] + (1) cpd00067[c0] + (1) cpd15724[c0]	fig|6666666.95583.peg.1531	fig|6666666.93207.peg.2168	fig|6666666.95701.peg.3883
rxn08312_c0	<=>	c0	CDP-diacylglycerol synthetase (n-C18:1)_c0	(1) cpd00052[c0] + (1) cpd15527[c0] <=> (1) cpd00012[c0] + (1) cpd00067[c0] + (1) cpd15420[c0]	fig|6666666.95583.peg.2487	(fig|6666666.93207.peg.1130) or (fig|6666666.93207.peg.2397)	fig|6666666.95701.peg.3617
rxn00952_c0	=>	c0	O-acetyl-L-homoserine:hydrogen sulfide S-(3-amino-3-carboxypropyl)transferase_c0	(1) cpd00239[c0] + (1) cpd00790[c0] => (1) cpd00029[c0] + (1) cpd00135[c0]	(fig|6666666.95583.peg.744) or (fig|6666666.95583.peg.3454)	(fig|6666666.93207.peg.1289) or (fig|6666666.93207.peg.2334) or (fig|6666666.93207.peg.1719)	(fig|6666666.95701.peg.4155) or (fig|6666666.95701.peg.1801)
rxn00161_c0	=>	c0	(S)-Malate:NADP+ oxidoreductase(oxaloacetate-decarboxylating)_c0	(1) cpd00006[c0] + (1) cpd00130[c0] => (1) cpd00005[c0] + (1) cpd00011[c0] + (1) cpd00020[c0]	(fig|6666666.95583.peg.2945) or (fig|6666666.95583.peg.3038)	fig|6666666.93207.peg.2351	fig|6666666.95701.peg.1067
rxn01517_c0	<=>	c0	ATP:dUMP phosphotransferase_c0	(1) cpd00002[c0] + (1) cpd00067[c0] + (1) cpd00299[c0] <=> (1) cpd00008[c0] + (1) cpd00978[c0]	fig|6666666.95583.peg.3606	fig|6666666.93207.peg.609	fig|6666666.95701.peg.2750
rxn00371_c0	=>	c0	Formate:NAD+ oxidoreductase_c0	(1) cpd00003[c0] + (1) cpd00047[c0] => (1) cpd00004[c0] + (1) cpd00011[c0]	((fig|6666666.95583.peg.263) or (fig|6666666.95583.peg.264) or (fig|6666666.95583.peg.194) or (fig|6666666.95583.peg.195)) or (fig|6666666.95583.peg.72)	((fig|6666666.93207.peg.1497) or (fig|6666666.93207.peg.1548)) or (fig|6666666.93207.peg.2476)	(fig|6666666.95701.peg.886) or (fig|6666666.95701.peg.944) or (fig|6666666.95701.peg.725)
rxn06750_c0	<=>	c0	R04632_c0	(1) cpd00112[c0] + (1) cpd02996[c0] <=> (1) cpd00046[c0] + (1) cpd00067[c0] + (1) cpd03655[c0]	fig|6666666.95583.peg.684	fig|6666666.93207.peg.1802	fig|6666666.95701.peg.2140
rxn10226_c0	=>	c0	isoheptadecanoyl-CDPdiacylglycerol-serine O-phosphatidyltransferase_c0	(1) cpd00054[c0] + (1) cpd15683[c0] => (1) cpd00046[c0] + (2) cpd00067[c0] + (1) cpd15689[c0]	fig|6666666.95583.peg.1539	fig|6666666.93207.peg.2221
rxn02061_c0	<=>	c0	S-adenosylmethioninamine:spermidine 3-aminopropyltransferase_c0	(1) cpd00264[c0] + (1) cpd00837[c0] <=> (1) cpd00067[c0] + (1) cpd00147[c0] + (1) cpd00558[c0]	fig|6666666.95583.peg.1206	not in model	not in model
rxn02021_c0	<=>	c0	Hg:NADP+ oxidoreductase_c0	(1) cpd00006[c0] + (1) cpd00965[c0] <=> (1) cpd00005[c0] + (1) cpd00067[c0] + (1) cpd00531[c0]	fig|6666666.95583.peg.3784	not in model	fig|6666666.95701.peg.3647
rxn09211_c0	=>	c0	Phosphatidylserine syntase (n-C18:1)_c0	(1) cpd00054[c0] + (1) cpd15420[c0] => (1) cpd00046[c0] + (2) cpd00067[c0] + (1) cpd15558[c0]	fig|6666666.95583.peg.1539	fig|6666666.93207.peg.2221	not in model
rxn05006_c0	<=>	c0	S-adenosyl-L-methionine:precorrin-1 C-methyltransferase_c0	(1) cpd00017[c0] + (1) cpd11206[c0] <=> (1) cpd00019[c0] + (1) cpd01620[c0]	fig|6666666.95583.peg.2528	(fig|6666666.93207.peg.2333) or (fig|6666666.93207.peg.150)	fig|6666666.95701.peg.1512
rxn06874_c0	<=>	c0	reduced ferredoxin:dinitrogen oxidoreductase (ATP-hydrolysing)_c0	(16) cpd00001[c0] + (16) cpd00002[c0] + (1) cpd00528[c0] + (8) cpd11620[c0] <=> (16) cpd00008[c0] + (16) cpd00009[c0] + (2) cpd00013[c0] + (6) cpd00067[c0] + (8) cpd11621[c0] + (1) cpd11640[c0]	((fig|6666666.95583.peg.1431) or (fig|6666666.95583.peg.3652)) or (fig|6666666.95583.peg.1432) or ((fig|6666666.95583.peg.1428) or (fig|6666666.95583.peg.222) or (fig|6666666.95583.peg.3802))	((fig|6666666.93207.peg.142) or (fig|6666666.93207.peg.949) or (fig|6666666.93207.peg.958)) or (fig|6666666.93207.peg.959) or (fig|6666666.93207.peg.956)	(fig|6666666.95701.peg.3433) or (fig|6666666.95701.peg.251) or (fig|6666666.95701.peg.250) or (fig|6666666.95701.peg.254)
rxn11599_c0	<=>	c0	R04318_c0	(1) cpd00067[c0] + (1) cpd16471[c0] <=> (1) cpd00001[c0] + (1) cpd03292[c0]	fig|6666666.95583.peg.1659	fig|6666666.93207.peg.2439	(fig|6666666.95701.peg.880) or (fig|6666666.95701.peg.3748) or (fig|6666666.95701.peg.4525) or (fig|6666666.95701.peg.879)
rxn01800_c0	=>	c0	Deoxycytidine aminohydrolase_c0	(1) cpd00001[c0] + (1) cpd00067[c0] + (1) cpd00654[c0] => (1) cpd00013[c0] + (1) cpd00412[c0]	fig|6666666.95583.peg.299	fig|6666666.93207.peg.2677	(fig|6666666.95701.peg.3135) or (fig|6666666.95701.peg.953)
rxn02107_c0	<=>	c0	salicylaldehyde:NAD+ oxidoreductase_c0	(1) cpd00001[c0] + (1) cpd00003[c0] + (1) cpd03709[c0] <=> (1) cpd00004[c0] + (2) cpd00067[c0] + (1) cpd00599[c0]	fig|6666666.95583.peg.502	fig|6666666.93207.peg.462	fig|6666666.95701.peg.4433
rxn08309_c0	<=>	c0	CDP-diacylglycerol synthetase (n-C16:0)_c0	(1) cpd00052[c0] + (1) cpd15524[c0] <=> (1) cpd00012[c0] + (1) cpd00067[c0] + (1) cpd15419[c0]	fig|6666666.95583.peg.2487	(fig|6666666.93207.peg.1130) or (fig|6666666.93207.peg.2397)	fig|6666666.95701.peg.3617
rxn05379_c0	=>	c0	12-methyl-tetra-decanoyl-ACP:malonyl-[acyl-carrier-protein] C-acyltransferase (decarboxylating)_c0	(1) cpd11492[c0] + (1) cpd11515[c0] => (1) cpd00011[c0] + (1) cpd11493[c0] + (1) cpd11516[c0]	((fig|6666666.95583.peg.1663) or (fig|6666666.95583.peg.1035) or (fig|6666666.95583.peg.617) or (fig|6666666.95583.peg.1030)) and ((fig|6666666.95583.peg.498) or (fig|6666666.95583.peg.1666))	(fig|6666666.93207.peg.118) and (fig|6666666.93207.peg.367)	(fig|6666666.95701.peg.2907) and (fig|6666666.95701.peg.2902)
rxn02476_c0	<=>	c0	Phosphoenolpyruvate:3-phosphoshikimate 5-O-(1-carboxyvinyl)-transferase_c0	(1) cpd00061[c0] + (1) cpd02030[c0] <=> (1) cpd00009[c0] + (1) cpd00932[c0]	(fig|6666666.95583.peg.1283) or (fig|6666666.95583.peg.1206)	fig|6666666.93207.peg.802	(fig|6666666.95701.peg.3680) or (fig|6666666.95701.peg.1620) or (fig|6666666.95701.peg.2963)
rxn01512_c0	<=>	c0	ATP:dTDP phosphotransferase_c0	(1) cpd00002[c0] + (1) cpd00297[c0] <=> (1) cpd00008[c0] + (1) cpd00357[c0]	fig|6666666.95583.peg.2910	fig|6666666.93207.peg.363	fig|6666666.95701.peg.69
rxn08655_c0	<=>	c0	Glycolate oxidase_c0	(1) cpd00139[c0] + (1) cpd15560[c0] <=> (1) cpd00040[c0] + (1) cpd15561[c0]	(fig|6666666.95583.peg.3612) and () and ((fig|6666666.95583.peg.1248) or (fig|6666666.95583.peg.3611))	not in model	(fig|6666666.95701.peg.1674) and () and ()
rxn04954_c0	<=>	c0	5-methyltetrahydrofolate:NAD+ oxidoreductase_c0	(1) cpd00003[c0] + (1) cpd00345[c0] <=> (1) cpd00004[c0] + (1) cpd00067[c0] + (1) cpd00125[c0]	fig|6666666.95583.peg.1231	fig|6666666.93207.peg.344	(fig|6666666.95701.peg.1292) or (fig|6666666.95701.peg.3132)
rxn04113_c0	=>	c0	isopentenyl-diphosphate:NAD(P)+ oxidoreductase_c0	(1) cpd00005[c0] + (1) cpd00067[c0] + (1) cpd08615[c0] => (1) cpd00001[c0] + (1) cpd00006[c0] + (1) cpd00113[c0]	fig|6666666.95583.peg.1128	fig|6666666.93207.peg.803	not in model
rxn00676_c0	<=>	c0	acetyl-CoA:propanoyl-CoA 2-C-acetyltransferase_c0	(1) cpd00022[c0] + (1) cpd00086[c0] <=> (1) cpd00010[c0] + (1) cpd02124[c0]	fig|6666666.95583.peg.1844	not in model	fig|6666666.95701.peg.1852
rxn10218_c0	=>	c0	anteisopentadecanoyl-1-acylglycerol-3-phosphate O-acyltransferase_c0	(1) cpd11439[c0] + (1) cpd15675[c0] => (1) cpd00010[c0] + (1) cpd00067[c0] + (1) cpd15681[c0]	fig|6666666.95583.peg.2617	(fig|6666666.93207.peg.1131) or (fig|6666666.93207.peg.1375)	fig|6666666.95701.peg.529
rxn05599_c0	=>	c0	cysteate transport via ABC system_c0	(1) cpd00001[c0] + (1) cpd00002[c0] + (1) cpd00395[e0] => (1) cpd00008[c0] + (1) cpd00009[c0] + (1) cpd00067[c0] + (1) cpd00395[c0]	((fig|6666666.95583.peg.3203) or (fig|6666666.95583.peg.3202)) and () and (fig|6666666.95583.peg.2331)	not in model	(fig|6666666.95701.peg.3621) and () and ()
rxn01257_c0	<=>	c0	chorismate:L-glutamine aminotransferase_c0	(1) cpd00053[c0] + (1) cpd00216[c0] <=> (1) cpd00023[c0] + (1) cpd08210[c0]	fig|6666666.95583.peg.1104	(fig|6666666.93207.peg.2131) or (fig|6666666.93207.peg.2131) or (fig|6666666.93207.peg.1645)	(fig|6666666.95701.peg.1793) or (fig|6666666.95701.peg.4500) or (fig|6666666.95701.peg.1792)
rxn09272_c0	<=>	c0	fumarate reductase complex (i.e. FRD, involved in anaerobic respiration, repressed in aerobic respiration)_c0	(1) cpd00036[c0] + (1) cpd15560[c0] <=> (1) cpd00106[c0] + (1) cpd15561[c0]	((fig|6666666.95583.peg.3078) or (fig|6666666.95583.peg.2948)) or (((fig|6666666.95583.peg.2947) or (fig|6666666.95583.peg.3077)) and ((fig|6666666.95583.peg.2948) or (fig|6666666.95583.peg.3078)))	((fig|6666666.93207.peg.1419) or (fig|6666666.93207.peg.593) or (fig|6666666.93207.peg.986)) or (((fig|6666666.93207.peg.594) or (fig|6666666.93207.peg.1418)) and ((fig|6666666.93207.peg.593) or (fig|6666666.93207.peg.986) or (fig|6666666.93207.peg.1419)))	not in model
rxn00903_c0	<=>	c0	L-Valine:2-oxoglutarate aminotransferase_c0	(1) cpd00024[c0] + (1) cpd00156[c0] <=> (1) cpd00023[c0] + (1) cpd00123[c0]	(fig|6666666.95583.peg.117) or (fig|6666666.95583.peg.3858)	fig|6666666.93207.peg.315	(fig|6666666.95701.peg.4240) or (fig|6666666.95701.peg.57)
rxn00980_c0	=>	c0	2-Phosphoglycolate phosphohydrolase_c0	(1) cpd00001[c0] + (1) cpd00727[c0] => (1) cpd00009[c0] + (1) cpd00139[c0]	(fig|6666666.95583.peg.3550) or (fig|6666666.95583.peg.2652)	(fig|6666666.93207.peg.1762) or (fig|6666666.93207.peg.1800)	(fig|6666666.95701.peg.839) or (fig|6666666.95701.peg.2696) or (fig|6666666.95701.peg.1612) or (fig|6666666.95701.peg.2088)
rxn01216_c0	<=>	c0	3-phospho-D-glycerate 1,2-phosphomutase_c0	(1) cpd00067[c0] + (1) cpd00203[c0] <=> (1) cpd00853[c0]	(fig|6666666.95583.peg.629) or (fig|6666666.95583.peg.1462)	fig|6666666.93207.peg.2248	(fig|6666666.95701.peg.1669) or (fig|6666666.95701.peg.4296)
rxn02213_c0	=>	c0	3-Dehydroquinate hydro-lyase_c0	(1) cpd00699[c0] => (1) cpd00001[c0] + (1) cpd01716[c0]	fig|6666666.95583.peg.1118	fig|6666666.93207.peg.435	fig|6666666.95701.peg.3882
rxn05441_c0	=>	c0	9-methyl-trans-dec-2-enoyl-ACP:NAD+ oxidoreductase (A-specific)_c0	(1) cpd00004[c0] + (1) cpd00067[c0] + (1) cpd11531[c0] => (1) cpd00003[c0] + (1) cpd11532[c0]	fig|6666666.95583.peg.756	fig|6666666.93207.peg.623
rxn03365_c0	<=>	c0	R04916_c0	(1) cpd00001[c0] + (1) cpd00003[c0] + (1) cpd03365[c0] <=> (1) cpd00004[c0] + (2) cpd00067[c0] + (1) cpd03366[c0]	fig|6666666.95583.peg.502	fig|6666666.93207.peg.462	fig|6666666.95701.peg.4433
rxn00680_c0	<=>	c0	propanoyl-CoA:glyoxylate C-propanoyltransferase (thioester-hydrolysing, 2-carboxyethyl-forming)_c0	(1) cpd00010[c0] + (1) cpd00067[c0] + (1) cpd01709[c0] <=> (1) cpd00001[c0] + (1) cpd00040[c0] + (1) cpd00086[c0]	fig|6666666.95583.peg.1643	not in model	not in model
rxn05454_c0	<=>	c0	15-methyl-hexa-decanoyl-ACP:[acyl-carrier-protein] transferase_c0	(1) cpd00010[c0] + (2) cpd00067[c0] + (1) cpd11544[c0] <=> (1) cpd11432[c0] + (1) cpd11493[c0]	(fig|6666666.95583.peg.2292) or (fig|6666666.95583.peg.256) or (fig|6666666.95583.peg.253)	fig|6666666.93207.peg.718	fig|6666666.95701.peg.2904
rxn01127_c0	<=>	c0	ATP:dAMP phosphotransferase_c0	(1) cpd00002[c0] + (1) cpd00067[c0] + (1) cpd00294[c0] <=> (1) cpd00008[c0] + (1) cpd00177[c0]	fig|6666666.95583.peg.1795	fig|6666666.93207.peg.861	(fig|6666666.95701.peg.2783) or (fig|6666666.95701.peg.3918)
rxn05537_c0	=>	c0	oligopeptide-transporting ATPase_c0	(1) cpd00001[c0] + (1) cpd00002[c0] + (1) cpd11589[e0] => (1) cpd00008[c0] + (1) cpd00009[c0] + (1) cpd00067[c0] + (1) cpd11589[c0]	fig|6666666.95583.peg.1045	(fig|6666666.93207.peg.2421) or (fig|6666666.93207.peg.1766)	(fig|6666666.95701.peg.1939) or ((fig|6666666.95701.peg.1545) or (fig|6666666.95701.peg.1153) or (fig|6666666.95701.peg.491)) or ((fig|6666666.95701.peg.2341) or (fig|6666666.95701.peg.1941))
rxn02569_c0	<=>	c0	ATP:selenide, water phosphotransferase_c0	(1) cpd00001[c0] + (1) cpd00002[c0] + (1) cpd01078[c0] <=> (1) cpd00009[c0] + (1) cpd00018[c0] + (2) cpd00067[c0] + (1) cpd03078[c0]	fig|6666666.95583.peg.3682	fig|6666666.93207.peg.1972	not in model
rxn04908_c0	<=>	c0	trichloroethanol:NAD+ oxidoreductase_c0	(1) cpd00004[c0] + (1) cpd00067[c0] + (1) cpd04248[c0] <=> (1) cpd00001[c0] + (1) cpd00003[c0] + (1) cpd04661[c0]	(fig|6666666.95583.peg.2341) or (fig|6666666.95583.peg.3783) or (fig|6666666.95583.peg.1178) or (fig|6666666.95583.peg.2421)	fig|6666666.93207.peg.2529	(fig|6666666.95701.peg.947) or (fig|6666666.95701.peg.184) or (fig|6666666.95701.peg.3769) or (fig|6666666.95701.peg.2525) or (fig|6666666.95701.peg.151) or (fig|6666666.95701.peg.1689) or (fig|6666666.95701.peg.3609) or (fig|6666666.95701.peg.2448) or (fig|6666666.95701.peg.2494) or (fig|6666666.95701.peg.4362) or (fig|6666666.95701.peg.2521) or (fig|6666666.95701.peg.678) or (fig|6666666.95701.…
rxn05226_c0	<=>	c0	D-glucose transport via PEP:Pyr PTS_c0	(1) cpd00027[e0] + (1) cpd00061[c0] <=> (1) cpd00020[c0] + (1) cpd00079[c0]	() and () and ((fig|6666666.95583.peg.2172) or (fig|6666666.95583.peg.2113)) and () and ()	not in model	() and () and () and () and (fig|6666666.95701.peg.3640)
rxn08548_c0	=>	c0	glycerol-3-phosphate acyltransferase (C14:1)_c0	(2) cpd00067[c0] + (1) cpd00080[c0] + (1) cpd15294[c0] => (1) cpd11493[c0] + (1) cpd15330[c0]	(fig|6666666.95583.peg.1662) and (fig|6666666.95583.peg.491)	(fig|6666666.93207.peg.366) and (fig|6666666.93207.peg.375)	((fig|6666666.95701.peg.3421) or (fig|6666666.95701.peg.2308)) and (fig|6666666.95701.peg.2791)
rxn00615_c0	<=>	c0	ATP:glycerol 3-phosphotransferase_c0	(1) cpd00002[c0] + (1) cpd00100[c0] <=> (1) cpd00008[c0] + (1) cpd00067[c0] + (1) cpd00080[c0]	fig|6666666.95583.peg.2231	not in model	(fig|6666666.95701.peg.2100) or (fig|6666666.95701.peg.2358) or (fig|6666666.95701.peg.397)
rxn06160_c0	<=>	c0	Acyl-CoA:retinol O-acyltransferase_c0	(1) cpd00365[c0] + (1) cpd11611[c0] <=> (1) cpd00010[c0] + (1) cpd00067[c0] + (1) cpd12018[c0]	(fig|6666666.95583.peg.931) or (fig|6666666.95583.peg.1371)	fig|6666666.93207.peg.1273	not in model
rxn05445_c0	=>	c0	4-methyl-trans-pent-2-enoyl-ACP:NAD+ oxidoreductase (A-specific)_c0	(1) cpd00004[c0] + (1) cpd00067[c0] + (1) cpd11548[c0] => (1) cpd00003[c0] + (1) cpd11549[c0]	fig|6666666.95583.peg.756	fig|6666666.93207.peg.623	not in model
rxn05341_c0	<=>	c0	(3R)-3-Hydroxyoctanoyl-[acyl-carrier-protein]:NADP+ oxidoreductase_c0	(1) cpd00006[c0] + (1) cpd11483[c0] <=> (1) cpd00005[c0] + (1) cpd00067[c0] + (1) cpd11490[c0]	(fig|6666666.95583.peg.1664) or (fig|6666666.95583.peg.3205)	(fig|6666666.93207.peg.116) or (fig|6666666.93207.peg.1951) or (fig|6666666.93207.peg.1259)	(fig|6666666.95701.peg.2044) or (fig|6666666.95701.peg.2903) or (fig|6666666.95701.peg.4182)
rxn05449_c0	=>	c0	12-methyl-trans-tridec-2-enoyl-ACP:NAD+ oxidoreductase (A-specific)_c0	(1) cpd00004[c0] + (1) cpd00067[c0] + (1) cpd11564[c0] => (1) cpd00003[c0] + (1) cpd11565[c0]	fig|6666666.95583.peg.756	fig|6666666.93207.peg.623	not in model
rxn03971_c0	<=>	c0	Coniferyl aldehyde:NADP oxidoreductase_c0	(1) cpd00001[c0] + (1) cpd00006[c0] + (1) cpd01733[c0] <=> (1) cpd00005[c0] + (2) cpd00067[c0] + (1) cpd01059[c0]	fig|6666666.95583.peg.679	fig|6666666.93207.peg.1285	(fig|6666666.95701.peg.3427) or (fig|6666666.95701.peg.1511)
rxn10206_c0	=>	c0	anteisoheptadecanoyl-glycerol-3-phosphate O-acyltransferase_c0	(1) cpd00080[c0] + (1) cpd11434[c0] => (1) cpd00010[c0] + (1) cpd15672[c0]	(fig|6666666.95583.peg.491) and (fig|6666666.95583.peg.1662)	(fig|6666666.93207.peg.375) and (fig|6666666.93207.peg.366)	(fig|6666666.95701.peg.2791) and ((fig|6666666.95701.peg.2308) or (fig|6666666.95701.peg.3421))
rxn00083_c0	<=>	c0	NADPH:NAD+ oxidoreductase_c0	(1) cpd00003[c0] + (1) cpd00005[c0] <=> (1) cpd00004[c0] + (1) cpd00006[c0]	((fig|6666666.95583.peg.372) or (fig|6666666.95583.peg.373) or (fig|6666666.95583.peg.598) or (fig|6666666.95583.peg.597)) or (fig|6666666.95583.peg.371)	not in model	not in model
rxn01626_c0	=>	c0	5,6-Dihydrouracil amidohydrolase_c0	(1) cpd00001[c0] + (1) cpd00337[c0] => (1) cpd00067[c0] + (1) cpd01720[c0]	fig|6666666.95583.peg.1659	fig|6666666.93207.peg.2439	(fig|6666666.95701.peg.4525) or (fig|6666666.95701.peg.3748) or (fig|6666666.95701.peg.880) or (fig|6666666.95701.peg.879)
rxn06870_c0	<=>	c0	[Protein]-L-serine epimerase_c0	(1) cpd12044[c0] <=> (1) cpd12868[c0]	fig|6666666.95583.peg.465	not in model	fig|6666666.95701.peg.3631
rxn00743_c0	=>	c0	Glycerone phosphate phosphohydrolase_c0	(1) cpd00001[c0] + (1) cpd00095[c0] => (1) cpd00009[c0] + (1) cpd00157[c0]	(fig|6666666.95583.peg.2713) or (fig|6666666.95583.peg.2227)	fig|6666666.93207.peg.490	(fig|6666666.95701.peg.4049) or (fig|6666666.95701.peg.174)
rxn10202_c0	=>	c0	glycerol-3-phosphate: acyl-coa acyltransferase (16:0)_c0	(1) cpd00067[c0] + (1) cpd00080[c0] + (1) cpd00134[c0] => (1) cpd00010[c0] + (1) cpd15327[c0]	(fig|6666666.95583.peg.1662) and (fig|6666666.95583.peg.491)	(fig|6666666.93207.peg.366) and (fig|6666666.93207.peg.375)	((fig|6666666.95701.peg.3421) or (fig|6666666.95701.peg.2308)) and (fig|6666666.95701.peg.2791)
rxn06735_c0	<=>	c0	CMP-N-acetylneuraminate:alpha-N-acetylneuraminyl-2,3-beta-D-galactoside alpha-2,8-N-acetylneuraminyltransferase_c0	(1) cpd00112[c0] + (1) cpd12599[c0] <=> (1) cpd00046[c0] + (1) cpd00067[c0] + (1) cpd03654[c0]	fig|6666666.95583.peg.684	fig|6666666.93207.peg.1802	fig|6666666.95701.peg.2140
rxn00874_c0	<=>	c0	butanoyl-CoA:acetyl-CoA C-butanoyltransferase_c0	(1) cpd00022[c0] + (1) cpd00120[c0] <=> (1) cpd00010[c0] + (1) cpd03123[c0]	(fig|6666666.95583.peg.1844) or (fig|6666666.95583.peg.1844)	not in model	(fig|6666666.95701.peg.1852) or (fig|6666666.95701.peg.1852)
rxn00834_c0	<=>	c0	IMP:NAD+ oxidoreductase_c0	(1) cpd00001[c0] + (1) cpd00003[c0] + (1) cpd00114[c0] <=> (1) cpd00004[c0] + (1) cpd00067[c0] + (1) cpd00497[c0]	fig|6666666.95583.peg.2125	fig|6666666.93207.peg.675	(fig|6666666.95701.peg.3941) or (fig|6666666.95701.peg.1079)
rxn00782_c0	<=	c0	D-glyceraldehyde-3-phosphate:NADP+ oxidoreductase (phosphorylating)_c0	(1) cpd00006[c0] + (1) cpd00009[c0] + (1) cpd00102[c0] <= (1) cpd00005[c0] + (1) cpd00067[c0] + (1) cpd00203[c0]	(fig|6666666.95583.peg.3628) or (fig|6666666.95583.peg.3199) or (fig|6666666.95583.peg.903) or (fig|6666666.95583.peg.704)	not in model	not in model
rxn00704_c0	<=>	c0	alpha-D-Glucose 1-phosphate 1,6-phosphomutase_c0	(1) cpd00089[c0] <=> (1) cpd00079[c0]	fig|6666666.95583.peg.2576	fig|6666666.93207.peg.2248
rxn01459_c0	=>	c0	4-Aminobutyraldehyde:NAD+ oxidoreductase_c0	(1) cpd00001[c0] + (1) cpd00006[c0] + (1) cpd00434[c0] => (1) cpd00005[c0] + (2) cpd00067[c0] + (1) cpd00281[c0]	fig|6666666.95583.peg.1015	(fig|6666666.93207.peg.2289) or (fig|6666666.93207.peg.287)	not in model
rxn05252_c0	=>	c0	FACOAL170(ISO)_c0	(1) cpd00002[c0] + (1) cpd00010[c0] + (1) cpd11431[c0] => (1) cpd00012[c0] + (1) cpd00018[c0] + (1) cpd11432[c0]	(fig|6666666.95583.peg.255) or (fig|6666666.95583.peg.1944) or (fig|6666666.95583.peg.254) or (fig|6666666.95583.peg.2470) or (fig|6666666.95583.peg.3285) or (fig|6666666.95583.peg.3525) or (fig|6666666.95583.peg.1032) or (fig|6666666.95583.peg.259)	(fig|6666666.93207.peg.1135) or (fig|6666666.93207.peg.270) or (fig|6666666.93207.peg.1440) or (fig|6666666.93207.peg.1361)	(fig|6666666.95701.peg.2013) or (fig|6666666.95701.peg.4181) or (fig|6666666.95701.peg.1690) or (fig|6666666.95701.peg.3810) or (fig|6666666.95701.peg.4439)
rxn01671_c0	<=>	c0	ATP:N-ribosylnicotinamide 5'-phosphotransferase_c0	(1) cpd00002[c0] + (1) cpd02016[c0] <=> (1) cpd00008[c0] + (1) cpd00067[c0] + (1) cpd00355[c0]	fig|6666666.95583.peg.1325	fig|6666666.93207.peg.1332	fig|6666666.95701.peg.2326
rxn02362_c0	<=>	c0	R03298_c0	(1) cpd00002[c0] + (1) cpd00853[c0] <=> (1) cpd00008[c0] + (1) cpd00009[c0] + (1) cpd00067[c0] + (1) cpd03699[c0]	fig|6666666.95583.peg.2471	fig|6666666.93207.peg.2165	fig|6666666.95701.peg.1011
rxn12642_c0	<=>	c0	RXN0-6978.c_c0	(1) cpd00001[c0] + (1) cpd11584[c0] <=> (1) cpd00035[c0] + (1) cpd00119[c0]	(fig|6666666.95583.peg.3691) or (fig|6666666.95583.peg.2527)	(fig|6666666.93207.peg.1816) or (fig|6666666.93207.peg.2685) or (fig|6666666.93207.peg.436) or (fig|6666666.93207.peg.1303)	fig|6666666.95701.peg.3919
rxn10117_c0	=>	c0	Hydrogenase (Demethylmenaquinone-8: 2 protons) (periplasm)_c0	(2) cpd00067[c0] + (1) cpd11640[c0] + (1) cpd15352[c0] => (2) cpd00067[e0] + (1) cpd15353[c0]	(fig|6666666.95583.peg.82) and (fig|6666666.95583.peg.83)	() and (fig|6666666.93207.peg.1069)	not in model
rxn10339_c0	<=>	c0	isotetradecanoyl-cardiolipin synthase_c0	(2) cpd15724[c0] <=> (1) cpd00100[c0] + (1) cpd15796[c0]	(fig|6666666.95583.peg.10) or (fig|6666666.95583.peg.3741) or (fig|6666666.95583.peg.3217)	not in model	(fig|6666666.95701.peg.178) or (fig|6666666.95701.peg.3950)
rxn05620_c0	=>	c0	MOPS transport via ABC system_c0	(1) cpd00001[c0] + (1) cpd00002[c0] + (1) cpd11575[e0] => (1) cpd00008[c0] + (1) cpd00009[c0] + (1) cpd00067[c0] + (1) cpd11575[c0]	((fig|6666666.95583.peg.3202) or (fig|6666666.95583.peg.3203)) and () and (fig|6666666.95583.peg.2331)	not in model	() and (fig|6666666.95701.peg.3621) and ()
rxn07673_c0	<=>	c0	hydroxycinnamoyl-CoA:anthocyanidin 3,5-diglucoside 5-O-glucoside-6'''-O-hydroxycinnamoyltransferase_c0	(1) cpd00192[c0] + (1) cpd15028[c0] <=> (1) cpd00010[c0] + (1) cpd15067[c0]	fig|6666666.95583.peg.1772	fig|6666666.93207.peg.1059	fig|6666666.95701.peg.1115
rxn01530_c0	<=>	c0	retinol:NAD+ oxidoreductase_c0	(1) cpd00003[c0] + (1) cpd00365[c0] <=> (1) cpd00004[c0] + (1) cpd00067[c0] + (1) cpd00304[c0]	(fig|6666666.95583.peg.2421) or (fig|6666666.95583.peg.2341) or (fig|6666666.95583.peg.3783) or (fig|6666666.95583.peg.1178)	fig|6666666.93207.peg.2529	(fig|6666666.95701.peg.2448) or (fig|6666666.95701.peg.2494) or (fig|6666666.95701.peg.2525) or (fig|6666666.95701.peg.3769) or (fig|6666666.95701.peg.3609) or (fig|6666666.95701.peg.1689) or (fig|6666666.95701.peg.151) or (fig|6666666.95701.peg.184) or (fig|6666666.95701.peg.947) or (fig|6666666.95701.peg.884) or (fig|6666666.95701.peg.4258) or (fig|6666666.95701.peg.3805) or (fig|6666666.95701.…
rxn00785_c0	<=>	c0	D-Fructose 6-phosphate:D-glyceraldehyde-3-phosphate glycolaldehyde transferase_c0	(1) cpd00072[c0] + (1) cpd00102[c0] <=> (1) cpd00198[c0] + (1) cpd00236[c0]	(fig|6666666.95583.peg.1511) or (fig|6666666.95583.peg.1491)	fig|6666666.93207.peg.1801	((fig|6666666.95701.peg.2081) or (fig|6666666.95701.peg.1007) or (fig|6666666.95701.peg.2507)) or ((fig|6666666.95701.peg.2080) or (fig|6666666.95701.peg.1008))
rxn00693_c0	<=>	c0	5-Methyltetrahydrofolate:L-homocysteine S-methyltransferase_c0	(1) cpd00135[c0] + (1) cpd00345[c0] <=> (1) cpd00060[c0] + (1) cpd00087[c0]	((fig|6666666.95583.peg.3410) or (fig|6666666.95583.peg.3357)) or (fig|6666666.95583.peg.3359)	fig|6666666.93207.peg.1481	(fig|6666666.95701.peg.3059) or (fig|6666666.95701.peg.213) or (fig|6666666.95701.peg.3515) or (fig|6666666.95701.peg.3975) or (fig|6666666.95701.peg.2945) or (fig|6666666.95701.peg.1300) or (fig|6666666.95701.peg.1288) or (fig|6666666.95701.peg.1302) or (fig|6666666.95701.peg.1281) or (fig|6666666.95701.peg.1252) or (fig|6666666.95701.peg.2650) or (fig|6666666.95701.peg.2651) or (fig|6666666.957…
rxn03909_c0	=>	c0	1-Deoxy-D-xylulose-5-phosphate pyruvate-lyase (carboxylating)_c0	(1) cpd00020[c0] + (1) cpd00067[c0] + (1) cpd00102[c0] => (1) cpd00011[c0] + (1) cpd08289[c0]	fig|6666666.95583.peg.683	fig|6666666.93207.peg.358	fig|6666666.95701.peg.3980
rxn10806_c0	=>	c0	cytochrome oxidase bd (menaquinol-8: 2 protons) (periplasm)_c0	(0.5) cpd00007[c0] + (2) cpd00067[c0] + (1) cpd15499[c0] => (1) cpd00001[c0] + (2) cpd00067[e0] + (1) cpd15500[c0]	(fig|6666666.95583.peg.2510) or (fig|6666666.95583.peg.2509) or (fig|6666666.95583.peg.3076)	((fig|6666666.93207.peg.1566) or (fig|6666666.93207.peg.2716)) or (fig|6666666.93207.peg.2186) or ((fig|6666666.93207.peg.2715) or (fig|6666666.93207.peg.2276) or (fig|6666666.93207.peg.2601)) or (fig|6666666.93207.peg.2187) or (fig|6666666.93207.peg.1417)	not in model
rxn01101_c0	<=>	c0	3-Phospho-D-glycerate:NAD+ 2-oxidoreductase_c0	(1) cpd00003[c0] + (1) cpd00169[c0] <=> (1) cpd00004[c0] + (1) cpd00067[c0] + (1) cpd02069[c0]	(fig|6666666.95583.peg.1078) or (fig|6666666.95583.peg.1404) or (fig|6666666.95583.peg.1710)	(fig|6666666.93207.peg.2292) or (fig|6666666.93207.peg.806) or (fig|6666666.93207.peg.223)	(fig|6666666.95701.peg.464) or (fig|6666666.95701.peg.1765) or (fig|6666666.95701.peg.1238) or (fig|6666666.95701.peg.3945)
rxn00551_c0	<=>	c0	diphosphate:D-fructose-6-phosphate 1-phosphotransferase_c0	(1) cpd00012[c0] + (1) cpd00072[c0] <=> (1) cpd00009[c0] + (1) cpd00067[c0] + (1) cpd00290[c0]	fig|6666666.95583.peg.657	not in model	not in model
rxn03084_c0	=>	c0	5'-Phosphoribosylformylglycinamide:L-glutamine amido-ligase (ADP-forming)_c0	(1) cpd00001[c0] + (1) cpd00002[c0] + (1) cpd00053[c0] + (1) cpd02678[c0] => (1) cpd00008[c0] + (1) cpd00009[c0] + (1) cpd00023[c0] + (1) cpd00067[c0] + (1) cpd02826[c0]	(fig|6666666.95583.peg.147) and (fig|6666666.95583.peg.661) and (fig|6666666.95583.peg.147)	(fig|6666666.93207.peg.1373) and (fig|6666666.93207.peg.1372) and (fig|6666666.93207.peg.1431)	(fig|6666666.95701.peg.435) and () and (fig|6666666.95701.peg.435)
rxn10233_c0	<=>	c0	anteisoheptadecanoyl-phosphatidylserine decarboxylase_c0	(2) cpd00067[c0] + (1) cpd15690[c0] <=> (1) cpd00011[c0] + (1) cpd15696[c0]	fig|6666666.95583.peg.1538	(fig|6666666.93207.peg.2720) or (fig|6666666.93207.peg.2222)	(fig|6666666.95701.peg.2679) or (fig|6666666.95701.peg.2016)
rxn06600_c0	=>	c0	S-aminomethyldihydrolipoylprotein:(6S)-tetrahydrofolate aminomethyltransferase (ammonia-forming)_c0	(1) cpd00087[c0] + (1) cpd11830[c0] => (1) cpd00013[c0] + (1) cpd00125[c0] + (1) cpd12225[c0]	(((fig|6666666.95583.peg.2961) or (fig|6666666.95583.peg.1741) or (fig|6666666.95583.peg.408) or (fig|6666666.95583.peg.3613)) and ((fig|6666666.95583.peg.1740) or (fig|6666666.95583.peg.612))) or ((fig|6666666.95583.peg.2530) or (fig|6666666.95583.peg.795))	fig|6666666.93207.peg.2097	(((fig|6666666.95701.peg.160) or (fig|6666666.95701.peg.979)) and ((fig|6666666.95701.peg.980) or (fig|6666666.95701.peg.108))) or (fig|6666666.95701.peg.430)
rxn00216_c0	<=>	c0	ATP:D-glucose 6-phosphotransferase_c0	(1) cpd00002[c0] + (1) cpd00027[c0] <=> (1) cpd00008[c0] + (1) cpd00067[c0] + (1) cpd00079[c0]	fig|6666666.95583.peg.2255		(fig|6666666.95701.peg.4203) or (fig|6666666.95701.peg.3547)
rxn06728_c0	<=>	c0	CMP-N-acetylneuraminate:alpha-N-acetylneuraminyl-2,3-beta-D-galactoside alpha-2,8-N-acetylneuraminyltransferase_c0	(1) cpd00112[c0] + (1) cpd12592[c0] <=> (1) cpd00046[c0] + (1) cpd00067[c0] + (1) cpd02972[c0]	fig|6666666.95583.peg.684	fig|6666666.93207.peg.1802	fig|6666666.95701.peg.2140
rxn02005_c0	<=>	c0	trehalose transport via PEP:Pyr PTS_c0	(1) cpd00061[c0] + (1) cpd00794[e0] <=> (1) cpd00020[c0] + (1) cpd00523[c0]	() and ((fig|6666666.95583.peg.2172) or (fig|6666666.95583.peg.2113)) and () and ()	not in model	() and () and () and (fig|6666666.95701.peg.3640)
rxn00558_c0	<=>	c0	D-glucose-6-phosphate aldose-ketose-isomerase_c0	(1) cpd00079[c0] <=> (1) cpd00072[c0]	fig|6666666.95583.peg.3042	fig|6666666.93207.peg.1066	fig|6666666.95701.peg.321
rxn12635_c0	<=>	c0	RXN0-6974.c_c0	(1) cpd00001[c0] + (1) cpd11591[c0] <=> (1) cpd00033[c0] + (1) cpd00060[c0]	(fig|6666666.95583.peg.3691) or (fig|6666666.95583.peg.2527)	(fig|6666666.93207.peg.1816) or (fig|6666666.93207.peg.2685) or (fig|6666666.93207.peg.436) or (fig|6666666.93207.peg.1303)	fig|6666666.95701.peg.3919
rxn00346_c0	=>	c0	L-aspartate 1-carboxy-lyase (beta-alanine-forming)_c0	(1) cpd00041[c0] + (1) cpd00067[c0] => (1) cpd00011[c0] + (1) cpd00085[c0]	((fig|6666666.95583.peg.3127) or (fig|6666666.95583.peg.261)) or (fig|6666666.95583.peg.824)	(fig|6666666.93207.peg.1805) or (fig|6666666.93207.peg.1196)	(fig|6666666.95701.peg.4004) or ((fig|6666666.95701.peg.2620) or (fig|6666666.95701.peg.2291))
rxn04726_c0	<=>	c0	1-hydroxymethylnaphthalene:NAD+ oxidoreductase_c0	(1) cpd00003[c0] + (1) cpd09792[c0] <=> (1) cpd00004[c0] + (1) cpd00067[c0] + (1) cpd09793[c0]	(fig|6666666.95583.peg.2421) or (fig|6666666.95583.peg.3783) or (fig|6666666.95583.peg.1178) or (fig|6666666.95583.peg.2341)	fig|6666666.93207.peg.2529	(fig|6666666.95701.peg.677) or (fig|6666666.95701.peg.3805) or (fig|6666666.95701.peg.2499) or (fig|6666666.95701.peg.676) or (fig|6666666.95701.peg.675) or (fig|6666666.95701.peg.1823) or (fig|6666666.95701.peg.884) or (fig|6666666.95701.peg.4258) or (fig|6666666.95701.peg.4362) or (fig|6666666.95701.peg.678) or (fig|6666666.95701.peg.2521) or (fig|6666666.95701.peg.3769) or (fig|6666666.95701.p…
rxn07841_c0	<=>	c0	2-Isopentenyl-diphosphate:ATP delta2-isopentenyltransferase_c0	(1) cpd00002[c0] + (1) cpd00202[c0] <=> (1) cpd00012[c0] + (1) cpd00067[c0] + (1) cpd15130[c0]	(fig|6666666.95583.peg.2988) or (fig|6666666.95583.peg.1911)	fig|6666666.93207.peg.1337	fig|6666666.95701.peg.2002
rxn01859_c0	<=>	c0	Deoxyadenosine:orthophosphate ribosyltransferase_c0	(1) cpd00009[c0] + (1) cpd00438[c0] <=> (1) cpd00128[c0] + (1) cpd00509[c0]	(fig|6666666.95583.peg.1903) or (fig|6666666.95583.peg.738) or (fig|6666666.95583.peg.507)	fig|6666666.93207.peg.1771	fig|6666666.95701.peg.1016
rxn00194_c0	=>	c0	L-glutamate 1-carboxy-lyase (4-aminobutanoate-forming)_c0	(1) cpd00023[c0] + (1) cpd00067[c0] => (1) cpd00011[c0] + (1) cpd00281[c0]	fig|6666666.95583.peg.824	fig|6666666.93207.peg.1196	(fig|6666666.95701.peg.2291) or (fig|6666666.95701.peg.2620)
rxn00806_c0	<=>	c0	L-Leucine:2-oxoglutarate aminotransferase_c0	(1) cpd00024[c0] + (1) cpd00107[c0] <=> (1) cpd00023[c0] + (1) cpd00200[c0]	(fig|6666666.95583.peg.117) or (fig|6666666.95583.peg.3858)	fig|6666666.93207.peg.315	(fig|6666666.95701.peg.57) or (fig|6666666.95701.peg.4240)
rxn05328_c0	<=	c0	Hexadecanoyl-[acyl-carrier protein]:malonyl-CoA C-acyltransferase(decarboxylating, oxoacyl- and enoyl-reducing)_c0	(1) cpd00003[c0] + (1) cpd11476[c0] <= (1) cpd00004[c0] + (1) cpd00067[c0] + (1) cpd11477[c0]	fig|6666666.95583.peg.756	fig|6666666.93207.peg.623	not in model
rxn05160_c0	=>	c0	monosaccharide-transporting ATPase_c0	(1) cpd00001[c0] + (1) cpd00002[c0] + (1) cpd00105[e0] => (1) cpd00008[c0] + (1) cpd00009[c0] + (1) cpd00067[c0] + (1) cpd00105[c0]	() and (fig|6666666.95583.peg.232) and () and ()	not in model	not in model
rxn01851_c0	=>	c0	4-aminobutanal:NAD+ 1-oxidoreductase_c0	(1) cpd00001[c0] + (1) cpd00003[c0] + (1) cpd00434[c0] => (1) cpd00004[c0] + (2) cpd00067[c0] + (1) cpd00281[c0]	(fig|6666666.95583.peg.1015) or (fig|6666666.95583.peg.502) or (fig|6666666.95583.peg.327)	((fig|6666666.93207.peg.2289) or (fig|6666666.93207.peg.287)) or (fig|6666666.93207.peg.462)	fig|6666666.95701.peg.4433
rxn02296_c0	=>	c0	6-Carboxyhyxanoate:CoA ligase (AMP-forming)_c0	(1) cpd00002[c0] + (1) cpd00010[c0] + (1) cpd01727[c0] => (1) cpd00012[c0] + (1) cpd00018[c0] + (1) cpd00067[c0] + (1) cpd00782[c0]	fig|6666666.95583.peg.1449	not in model	not in model
rxn11834_c0	<=>	c0	2-phenyl-1,3-propanediol monocarbamate:NAD+ oxidoreductase_c0	(1) cpd00003[c0] + (1) cpd16395[c0] <=> (1) cpd00004[c0] + (1) cpd00067[c0] + (1) cpd16396[c0]	(fig|6666666.95583.peg.2341) or (fig|6666666.95583.peg.1178) or (fig|6666666.95583.peg.3783) or (fig|6666666.95583.peg.2421)	fig|6666666.93207.peg.2529	(fig|6666666.95701.peg.2494) or (fig|6666666.95701.peg.2448) or (fig|6666666.95701.peg.3609) or (fig|6666666.95701.peg.1689) or (fig|6666666.95701.peg.151) or (fig|6666666.95701.peg.3769) or (fig|6666666.95701.peg.2525) or (fig|6666666.95701.peg.184) or (fig|6666666.95701.peg.947) or (fig|6666666.95701.peg.884) or (fig|6666666.95701.peg.4258) or (fig|6666666.95701.peg.675) or (fig|6666666.95701.p…
rxn05201_c0	<=>	c0	TRANS-RXNBWI-115572.ce.maizeexp.HYPOXANTHINE_c0	(1) cpd00067[e0] + (1) cpd00226[e0] <=> (1) cpd00067[c0] + (1) cpd00226[c0]	fig|6666666.95583.peg.1399	fig|6666666.93207.peg.2139	not in model
rxn09449_c0	=>	c0	acyl-coenzyme A ligase_c0	(1) cpd00002[c0] + (1) cpd00010[c0] + (1) cpd01080[c0] => (1) cpd00012[c0] + (1) cpd00018[c0] + (1) cpd00067[c0] + (1) cpd00327[c0]	(fig|6666666.95583.peg.1944) or (fig|6666666.95583.peg.2470) or (fig|6666666.95583.peg.254) or (fig|6666666.95583.peg.3525) or (fig|6666666.95583.peg.3285) or (fig|6666666.95583.peg.259) or (fig|6666666.95583.peg.1032) or (fig|6666666.95583.peg.255)	(fig|6666666.93207.peg.1440) or (fig|6666666.93207.peg.1361) or (fig|6666666.93207.peg.1135) or (fig|6666666.93207.peg.270)	(fig|6666666.95701.peg.4181) or (fig|6666666.95701.peg.2013) or (fig|6666666.95701.peg.1690) or (fig|6666666.95701.peg.4439) or (fig|6666666.95701.peg.3810)
rxn05323_c0	<=	c0	Tetradecanoyl-[acyl-carrier protein]:malonyl-CoA C-acyltransferase(decarboxylating, oxoacyl- and enoyl-reducing)_c0	(1) cpd00003[c0] + (1) cpd11466[c0] <= (1) cpd00004[c0] + (2) cpd00067[c0] + (1) cpd11467[c0]	fig|6666666.95583.peg.756	fig|6666666.93207.peg.623	not in model
rxn05192_c0	=>	c0	Crotono-betaine ABC transport_c0	(1) cpd00001[c0] + (1) cpd00002[c0] + (1) cpd08305[e0] => (1) cpd00008[c0] + (1) cpd00009[c0] + (1) cpd00067[c0] + (1) cpd08305[c0]	(fig|6666666.95583.peg.2412) and (fig|6666666.95583.peg.2412) and (fig|6666666.95583.peg.69)	not in model	not in model
rxn03002_c0	<=>	c0	S-Methyl-3-phospho-1-thio-D-glycerate phosphohydrolase_c0	(1) cpd00001[c0] + (1) cpd02688[c0] <=> (1) cpd00009[c0] + (1) cpd00067[c0] + (1) cpd02380[c0]	(fig|6666666.95583.peg.2652) or (fig|6666666.95583.peg.3550)	(fig|6666666.93207.peg.1800) or (fig|6666666.93207.peg.1762)	(fig|6666666.95701.peg.2696) or (fig|6666666.95701.peg.1612) or (fig|6666666.95701.peg.839) or (fig|6666666.95701.peg.2088)
rxn00314_c0	<=>	c0	N2-(D-1-carboxylethyl)-L-lysine:NADP+ oxidoreductase (L-lysine-forming)_c0	(1) cpd00001[c0] + (1) cpd00006[c0] + (1) cpd02490[c0] <=> (1) cpd00005[c0] + (1) cpd00020[c0] + (1) cpd00039[c0] + (1) cpd00067[c0]	fig|6666666.95583.peg.2911	fig|6666666.93207.peg.2180	fig|6666666.95701.peg.427
rxn05656_c0	=>	c0	sulfoacetate transport via ABC system_c0	(1) cpd00001[c0] + (1) cpd00002[c0] + (1) cpd09878[e0] => (1) cpd00008[c0] + (1) cpd00009[c0] + (1) cpd00067[c0] + (1) cpd09878[c0]	((fig|6666666.95583.peg.3203) or (fig|6666666.95583.peg.3202)) and () and (fig|6666666.95583.peg.2331)	not in model	() and (fig|6666666.95701.peg.3621) and ()
rxn05538_c0	=>	c0	Dipeptide transport via ABC system (gly-pro-L)_c0	(1) cpd00001[c0] + (1) cpd00002[c0] + (1) cpd11588[e0] => (1) cpd00008[c0] + (1) cpd00009[c0] + (1) cpd00067[c0] + (1) cpd11588[c0]	fig|6666666.95583.peg.1045	(fig|6666666.93207.peg.2421) or (fig|6666666.93207.peg.1766)	(fig|6666666.95701.peg.1939) or ((fig|6666666.95701.peg.1545) or (fig|6666666.95701.peg.1153) or (fig|6666666.95701.peg.491)) or ((fig|6666666.95701.peg.1941) or (fig|6666666.95701.peg.2341))
rxn10306_c0	<=>	c0	isohexadecanoyl-lipoteichoic acid synthesis (n=24), linked, glucose substituted_c0	(24) cpd00026[c0] + (1) cpd15754[c0] <=> (24) cpd00014[c0] + (1) cpd15763[c0]	fig|6666666.95583.peg.2405	not in model	not in model
rxn01790_c0	<=>	c0	(R)-Pantoate:NADP+ 2-oxidoreductase_c0	(1) cpd00006[c0] + (1) cpd00408[c0] <=> (1) cpd00005[c0] + (1) cpd00067[c0] + (1) cpd00712[c0]	fig|6666666.95583.peg.159	(fig|6666666.93207.peg.2655) or (fig|6666666.93207.peg.1296) or (fig|6666666.93207.peg.1296)	(fig|6666666.95701.peg.2196) or ((fig|6666666.95701.peg.3850) or (fig|6666666.95701.peg.3230)) or ((fig|6666666.95701.peg.3230) or (fig|6666666.95701.peg.3850))
rxn00077_c0	<=>	c0	ATP:NAD+ 2'-phosphotransferase_c0	(1) cpd00002[c0] + (1) cpd00003[c0] <=> (1) cpd00006[c0] + (1) cpd00008[c0] + (1) cpd00067[c0]	fig|6666666.95583.peg.2664	fig|6666666.93207.peg.865	fig|6666666.95701.peg.2142
rxn02391_c0	<=>	c0	Lysolecithin 2,3-acylmutase_c0	(1) cpd02603[c0] <=> (1) cpd02601[c0]	fig|6666666.95583.peg.2984	(fig|6666666.93207.peg.209) or (fig|6666666.93207.peg.2248)	fig|6666666.95701.peg.1148
rxn03638_c0	=>	c0	Acetyl-CoA:D-glucosamine-1-phosphate N-acetyltransferase_c0	(1) cpd00022[c0] + (1) cpd03671[c0] => (1) cpd00010[c0] + (1) cpd00067[c0] + (1) cpd02611[c0]	(fig|6666666.95583.peg.1772) and (fig|6666666.95583.peg.1772)	(fig|6666666.93207.peg.1059) and (fig|6666666.93207.peg.1059)	(fig|6666666.95701.peg.1115) and (fig|6666666.95701.peg.1115)
rxn05438_c0	=>	c0	14-methyl-trans-hexa-dec-2-enoyl-ACP:NAD+ oxidoreductase (A-specific)_c0	(1) cpd00004[c0] + (1) cpd00067[c0] + (1) cpd11518[c0] => (1) cpd00003[c0] + (1) cpd11519[c0]	fig|6666666.95583.peg.756	fig|6666666.93207.peg.623
rxn02897_c0	<=>	c0	Nicotinate-nucleotide:dimethylbenzimidazole phospho-D-ribosyltransferase_c0	(1) cpd00873[c0] + (1) cpd01997[c0] <=> (1) cpd00067[c0] + (1) cpd00218[c0] + (1) cpd02904[c0]	fig|6666666.95583.peg.2914		(fig|6666666.95701.peg.4383) or (fig|6666666.95701.peg.2388) or (fig|6666666.95701.peg.2263)
rxn10301_c0	<=>	c0	isoheptadecanoyl-lipoteichoic acid synthesis (n=24), linked, glucose substituted_c0	(24) cpd00026[c0] + (1) cpd15749[c0] <=> (24) cpd00014[c0] + (1) cpd15758[c0]	fig|6666666.95583.peg.2405	not in model
rxn05126_c0	=>	c0	R07417_c0	(1) cpd00001[c0] + (1) cpd00003[c0] + (1) cpd11341[c0] => (1) cpd00004[c0] + (2) cpd00067[c0] + (1) cpd11408[c0]	fig|6666666.95583.peg.502	fig|6666666.93207.peg.462	fig|6666666.95701.peg.4433
rxn10217_c0	=>	c0	isopentadecanoyl-1-acylglycerol-3-phosphate O-acyltransferase_c0	(1) cpd11437[c0] + (1) cpd15674[c0] => (1) cpd00010[c0] + (1) cpd00067[c0] + (1) cpd15680[c0]	fig|6666666.95583.peg.2617	(fig|6666666.93207.peg.1375) or (fig|6666666.93207.peg.1131)	fig|6666666.95701.peg.529
rxn01446_c0	<=>	c0	Deoxyguanosine:orthophosphate ribosyltransferase_c0	(1) cpd00009[c0] + (1) cpd00277[c0] <=> (1) cpd00207[c0] + (1) cpd00509[c0]	(fig|6666666.95583.peg.507) or (fig|6666666.95583.peg.738) or (fig|6666666.95583.peg.1903)	fig|6666666.93207.peg.1771	fig|6666666.95701.peg.1016
rxn05249_c0	=>	c0	FACOAL150(ISO)_c0	(1) cpd00002[c0] + (1) cpd00010[c0] + (1) cpd11436[c0] => (1) cpd00012[c0] + (1) cpd00018[c0] + (1) cpd11437[c0]	(fig|6666666.95583.peg.255) or (fig|6666666.95583.peg.254) or (fig|6666666.95583.peg.1944) or (fig|6666666.95583.peg.2470) or (fig|6666666.95583.peg.259) or (fig|6666666.95583.peg.1032) or (fig|6666666.95583.peg.3525) or (fig|6666666.95583.peg.3285)	(fig|6666666.93207.peg.1440) or (fig|6666666.93207.peg.1361) or (fig|6666666.93207.peg.1135) or (fig|6666666.93207.peg.270)	(fig|6666666.95701.peg.4181) or (fig|6666666.95701.peg.2013) or (fig|6666666.95701.peg.1690) or (fig|6666666.95701.peg.3810) or (fig|6666666.95701.peg.4439)
rxn02056_c0	<=>	c0	S-Adenosyl-L-methionine:uroporphyrin-III C-methyltransferase_c0	(2) cpd00067[c0] + (1) cpd00557[c0] <=> (1) cpd03426[c0] + (1) cpd10515[c0]	(fig|6666666.95583.peg.3277) or (fig|6666666.95583.peg.1941)	(fig|6666666.93207.peg.2333) or (fig|6666666.93207.peg.150)	(fig|6666666.95701.peg.1512) or (fig|6666666.95701.peg.1516)
rxn04047_c0	<=>	c0	R05809_c0	(1) cpd00017[c0] + (1) cpd08369[c0] <=> (1) cpd00019[c0] + (1) cpd08370[c0]	fig|6666666.95583.peg.1224	not in model	(fig|6666666.95701.peg.1519) or (fig|6666666.95701.peg.392)
rxn06322_c0	<=>	c0	ADP:alpha-D-aldose-1-phosphate adenylyltransferase_c0	(1) cpd00008[c0] + (1) cpd11794[c0] <=> (1) cpd00009[c0] + (1) cpd00067[c0] + (1) cpd11888[c0]	fig|6666666.95583.peg.1889	not in model	not in model
rxn10223_c0	<=>	c0	isopentadecanoyl-phosphatidate cytidylyltransferase_c0	(1) cpd00052[c0] + (1) cpd15680[c0] <=> (1) cpd00012[c0] + (1) cpd00067[c0] + (1) cpd15686[c0]	fig|6666666.95583.peg.2487	(fig|6666666.93207.peg.1130) or (fig|6666666.93207.peg.2397)	fig|6666666.95701.peg.3617
rxn04658_c0	=>	c0	RXN-5183.c_c0	(1) cpd00005[c0] + (1) cpd00067[c0] + (1) cpd09350[c0] => (1) cpd00006[c0] + (1) cpd00009[c0] + (1) cpd09351[c0]	fig|6666666.95583.peg.502	fig|6666666.93207.peg.462	fig|6666666.95701.peg.4433
rxn10260_c0	<=>	c0	anteisoheptadecanoyl-CDPdiacylglycerol:sn-glycerol-3-phosphate 3-phosphatidyltransferase_c0	(1) cpd00080[c0] + (1) cpd15684[c0] <=> (1) cpd00046[c0] + (1) cpd15717[c0]	fig|6666666.95583.peg.2593	(fig|6666666.93207.peg.1258) or (fig|6666666.93207.peg.1129)	(fig|6666666.95701.peg.3791) or (fig|6666666.95701.peg.2320)
rxn03915_c0	<=>	c0	2-formylbenzoate:NAD+ oxidoreductase_c0	(1) cpd00001[c0] + (1) cpd00003[c0] + (1) cpd01956[c0] <=> (1) cpd00004[c0] + (2) cpd00067[c0] + (1) cpd01129[c0]	fig|6666666.95583.peg.502	fig|6666666.93207.peg.462	fig|6666666.95701.peg.4433
rxn00166_c0	=>	c0	D-serine ammonia-lyase_c0	(1) cpd00550[c0] => (1) cpd00013[c0] + (1) cpd00020[c0]	fig|6666666.95583.peg.3789	not in model	not in model
rxn03075_c0	<=>	c0	ATP:4-methyl-5-(2-hydroxyethyl)-thiazole 2-phosphotransferase_c0	(1) cpd00002[c0] + (1) cpd02636[c0] <=> (1) cpd00008[c0] + (1) cpd00067[c0] + (1) cpd02654[c0]	fig|6666666.95583.peg.1497	fig|6666666.93207.peg.1003	(fig|6666666.95701.peg.3531) or (fig|6666666.95701.peg.704) or (fig|6666666.95701.peg.933) or (fig|6666666.95701.peg.2959) or (fig|6666666.95701.peg.2638)
rxn01368_c0	=>	c0	Cytidine aminohydrolase_c0	(1) cpd00001[c0] + (1) cpd00067[c0] + (1) cpd00367[c0] => (1) cpd00013[c0] + (1) cpd00249[c0]	fig|6666666.95583.peg.299	fig|6666666.93207.peg.2677	(fig|6666666.95701.peg.953) or (fig|6666666.95701.peg.3135)
rxn01480_c0	<=>	c0	3-Hydroxy-2-methylpropanoate:NAD+ oxidoreductase_c0	(1) cpd00003[c0] + (1) cpd00876[c0] <=> (1) cpd00004[c0] + (1) cpd00067[c0] + (1) cpd00287[c0]	(fig|6666666.95583.peg.3198) or (fig|6666666.95583.peg.3198)	not in model	fig|6666666.95701.peg.1853
rxn09199_c0	<=>	c0	Phosphatidylserine decarboxylase (n-C14:1)_c0	(2) cpd00067[c0] + (1) cpd15554[c0] <=> (1) cpd00011[c0] + (1) cpd15530[c0]	fig|6666666.95583.peg.1538	(fig|6666666.93207.peg.2222) or (fig|6666666.93207.peg.2720)	(fig|6666666.95701.peg.2679) or (fig|6666666.95701.peg.2016)
rxn05939_c0	<=>	c0	2-oxoglutarate synthase (rev)_c0	(1) cpd00011[c0] + (1) cpd00067[c0] + (1) cpd00078[c0] + (1) cpd11620[c0] <=> (1) cpd00010[c0] + (1) cpd00024[c0] + (1) cpd11621[c0]	(fig|6666666.95583.peg.3133) or (fig|6666666.95583.peg.3131) or ((fig|6666666.95583.peg.3132) or (fig|6666666.95583.peg.319)) or (fig|6666666.95583.peg.3134)	(fig|6666666.93207.peg.1238) or (fig|6666666.93207.peg.1240) or (fig|6666666.93207.peg.1239) or (fig|6666666.93207.peg.1237)	((fig|6666666.95701.peg.2497) or (fig|6666666.95701.peg.4074)) or ((fig|6666666.95701.peg.4075) or (fig|6666666.95701.peg.2496))
rxn09109_c0	<=>	c0	Phosphatidylglycerol synthase (n-C14:0)_c0	(1) cpd00080[c0] + (1) cpd15423[c0] <=> (1) cpd00046[c0] + (1) cpd15543[c0]	fig|6666666.95583.peg.2593	(fig|6666666.93207.peg.1258) or (fig|6666666.93207.peg.1129)	(fig|6666666.95701.peg.2320) or (fig|6666666.95701.peg.3791)
rxn00141_c0	<=>	c0	S-Adenosyl-L-homocysteine hydrolase_c0	(1) cpd00001[c0] + (1) cpd00019[c0] <=> (1) cpd00135[c0] + (1) cpd00182[c0]	(fig|6666666.95583.peg.808) or (fig|6666666.95583.peg.3876)	fig|6666666.93207.peg.2688	((fig|6666666.95701.peg.489) or (fig|6666666.95701.peg.1151)) or (fig|6666666.95701.peg.3406)
rxn02003_c0	<=>	c0	dTDP-6-deoxy-L-mannose:NADP+ 4-oxidoreductase_c0	(1) cpd00006[c0] + (1) cpd02113[c0] <=> (1) cpd00005[c0] + (1) cpd00067[c0] + (1) cpd00522[c0]	(fig|6666666.95583.peg.1942) or (fig|6666666.95583.peg.1942)	(fig|6666666.93207.peg.1708) or (fig|6666666.93207.peg.1708)	(fig|6666666.95701.peg.4298) or (fig|6666666.95701.peg.4298)
rxn07056_c0	<=>	c0	R06134_c0	(1) cpd00001[c0] + (1) cpd11636[c0] <=> (1) cpd00013[c0] + (1) cpd00049[c0]	(fig|6666666.95583.peg.274) or (fig|6666666.95583.peg.3622)	fig|6666666.93207.peg.1588	(fig|6666666.95701.peg.914) or (fig|6666666.95701.peg.3228)
rxn05375_c0	=>	c0	10-methyl-dodecanoyl-ACP:malonyl-[acyl-carrier-protein] C-acyltransferase (decarboxylating)_c0	(1) cpd11492[c0] + (1) cpd11511[c0] => (1) cpd00011[c0] + (1) cpd11493[c0] + (1) cpd11512[c0]	((fig|6666666.95583.peg.498) or (fig|6666666.95583.peg.1666)) and ((fig|6666666.95583.peg.617) or (fig|6666666.95583.peg.1030) or (fig|6666666.95583.peg.1663) or (fig|6666666.95583.peg.1035))	(fig|6666666.93207.peg.118) and (fig|6666666.93207.peg.367)	(fig|6666666.95701.peg.2907) and (fig|6666666.95701.peg.2902)
rxn14294_c0	<=>	c0	(2E,6E)-farnesyl-diphosphate lyase [(3E,6E)-alpha-farnesene-forming]_c0	(1) cpd00350[c0] <=> (1) cpd00012[c0] + (1) cpd00067[c0] + (1) cpd06559[c0]	(fig|6666666.95583.peg.2414) or (fig|6666666.95583.peg.3344)	fig|6666666.93207.peg.1842	fig|6666666.95701.peg.3679
rxn01200_c0	<=>	c0	Sedoheptulose-7-phosphate:D-glyceraldehyde-3-phosphate glycolaldehyde transferase_c0	(1) cpd00102[c0] + (1) cpd00238[c0] <=> (1) cpd00101[c0] + (1) cpd00198[c0]	(fig|6666666.95583.peg.1511) or (fig|6666666.95583.peg.1491)	fig|6666666.93207.peg.1801	((fig|6666666.95701.peg.2081) or (fig|6666666.95701.peg.2507) or (fig|6666666.95701.peg.1007)) or ((fig|6666666.95701.peg.1008) or (fig|6666666.95701.peg.2080))
rxn00186_c0	=>	c0	5-oxo-L-proline amidohydrolase (ATP-hydrolysing)_c0	(2) cpd00001[c0] + (1) cpd00002[c0] + (1) cpd01293[c0] => (1) cpd00008[c0] + (1) cpd00009[c0] + (1) cpd00023[c0] + (1) cpd00067[c0]	fig|6666666.95583.peg.863	not in model	fig|6666666.95701.peg.2618
rxn08558_c0	=>	c0	anaerobic glycerol-3-phosphate dehydrogenase_c0	(1) cpd00080[c0] + (1) cpd15352[c0] => (1) cpd00095[c0] + (1) cpd15353[c0]	(fig|6666666.95583.peg.1027) and (fig|6666666.95583.peg.1026)	not in model	not in model
rxn01241_c0	<=>	c0	Dihydrolipoamide:NAD+ oxidoreductase_c0	(1) cpd00003[c0] + (1) cpd00449[c0] <=> (1) cpd00004[c0] + (1) cpd00067[c0] + (1) cpd00213[c0]	(fig|6666666.95583.peg.2634) or (fig|6666666.95583.peg.3614) or (fig|6666666.95583.peg.2964)	not in model	(fig|6666666.95701.peg.103) or ((fig|6666666.95701.peg.4003) or (fig|6666666.95701.peg.1392))
rxn00859_c0	<=>	c0	L-Histidinol:NAD+ oxidoreductase_c0	(1) cpd00001[c0] + (2) cpd00003[c0] + (1) cpd00641[c0] <=> (2) cpd00004[c0] + (3) cpd00067[c0] + (1) cpd00119[c0]	fig|6666666.95583.peg.759	fig|6666666.93207.peg.1297	fig|6666666.95701.peg.2692
rxn00438_c0	<=>	c0	ATP:thiamin-phosphate phosphotransferase_c0	(1) cpd00002[c0] + (1) cpd00067[c0] + (1) cpd00793[c0] <=> (1) cpd00008[c0] + (1) cpd00056[c0]	fig|6666666.95583.peg.858	fig|6666666.93207.peg.994
rxn07346_c0	<=>	c0	2,6-dihydroxypseudooxynicotinehydrolase_c0	(1) cpd00001[c0] + (1) cpd14710[c0] <=> (1) cpd00067[c0] + (1) cpd01955[c0] + (1) cpd14711[c0]	fig|6666666.95583.peg.1223	not in model	fig|6666666.95701.peg.1518
rxn07441_c0	=>	c0	LL-2,6-diaminoheptanedioate:2-oxoglutarate aminotransferase_c0	(1) cpd00024[c0] + (1) cpd00504[c0] => (1) cpd00001[c0] + (1) cpd00023[c0] + (1) cpd00067[c0] + (1) cpd02465[c0]	fig|6666666.95583.peg.2639	not in model	fig|6666666.95701.peg.2028
rxn04744_c0	<=>	c0	R06935_c0	(1) cpd00001[c0] + (1) cpd00003[c0] + (1) cpd09811[c0] <=> (1) cpd00004[c0] + (2) cpd00067[c0] + (1) cpd09812[c0]	fig|6666666.95583.peg.502	fig|6666666.93207.peg.462	fig|6666666.95701.peg.4433
rxn00288_c0	<=	c0	Succinate:(acceptor) oxidoreductase_c0	(1) cpd00015[c0] + (1) cpd00036[c0] + (1) cpd00067[c0] <= (1) cpd00106[c0] + (1) cpd00982[c0]	((fig|6666666.95583.peg.2948) or (fig|6666666.95583.peg.3078)) and ((fig|6666666.95583.peg.3077) or (fig|6666666.95583.peg.2947)) and ()	((fig|6666666.93207.peg.1418) or (fig|6666666.93207.peg.594)) and () and ((fig|6666666.93207.peg.986) or (fig|6666666.93207.peg.593) or (fig|6666666.93207.peg.1419))	not in model
rxn02185_c0	<=>	c0	2-Acetolactate pyruvate-lyase (carboxylating)_c0	(1) cpd00056[c0] + (1) cpd00668[c0] <=> (1) cpd00020[c0] + (1) cpd03049[c0]	((fig|6666666.95583.peg.1304) or (fig|6666666.95583.peg.160)) and ((fig|6666666.95583.peg.2224) or (fig|6666666.95583.peg.509) or (fig|6666666.95583.peg.1303) or (fig|6666666.95583.peg.161))	(fig|6666666.93207.peg.1190) and (fig|6666666.93207.peg.1189)	((fig|6666666.95701.peg.2771) or (fig|6666666.95701.peg.2201)) and (fig|6666666.95701.peg.2772)
rxn00763_c0	<=>	c0	Glycerol:NAD+ oxidoreductase_c0	(1) cpd00003[c0] + (1) cpd00100[c0] <=> (1) cpd00004[c0] + (1) cpd00067[c0] + (1) cpd00448[c0]	(fig|6666666.95583.peg.2341) or (fig|6666666.95583.peg.3783) or (fig|6666666.95583.peg.1178) or (fig|6666666.95583.peg.2421)	fig|6666666.93207.peg.2529	(fig|6666666.95701.peg.2494) or (fig|6666666.95701.peg.2448) or (fig|6666666.95701.peg.3609) or (fig|6666666.95701.peg.1689) or (fig|6666666.95701.peg.151) or (fig|6666666.95701.peg.3769) or (fig|6666666.95701.peg.2525) or (fig|6666666.95701.peg.184) or (fig|6666666.95701.peg.947) or (fig|6666666.95701.peg.884) or (fig|6666666.95701.peg.4258) or (fig|6666666.95701.peg.675) or (fig|6666666.95701.p…
rxn08550_c0	=>	c0	glycerol-3-phosphate acyltransferase (C16:1)_c0	(2) cpd00067[c0] + (1) cpd00080[c0] + (1) cpd15239[c0] => (1) cpd11493[c0] + (1) cpd15326[c0]	(fig|6666666.95583.peg.1662) and (fig|6666666.95583.peg.491)	(fig|6666666.93207.peg.366) and (fig|6666666.93207.peg.375)	(fig|6666666.95701.peg.2791) and ((fig|6666666.95701.peg.2308) or (fig|6666666.95701.peg.3421))
rxn02473_c0	=>	c0	D-erythro-1-(Imidazol-4-yl)glycerol 3-phosphate hydro-lyase_c0	(1) cpd02843[c0] => (1) cpd00001[c0] + (1) cpd00930[c0]	(fig|6666666.95583.peg.2130) or (fig|6666666.95583.peg.2373)	fig|6666666.93207.peg.872	(fig|6666666.95701.peg.2690) or (fig|6666666.95701.peg.4159)
rxn03665_c0	<=>	c0	2-Hydroxy-6-oxo-7-methylocta-2,4-dienoate acylhydrolase_c0	(1) cpd00001[c0] + (1) cpd03989[c0] <=> (1) cpd00067[c0] + (1) cpd00461[c0] + (1) cpd01711[c0]	fig|6666666.95583.peg.1223	not in model	fig|6666666.95701.peg.1518
rxn06060_c0	<=>	c0	Thiosulfate:thiol sulfurtransferase_c0	(2) cpd00042[c0] + (1) cpd00268[c0] <=> (1) cpd00067[c0] + (1) cpd00081[c0] + (1) cpd00111[c0] + (1) cpd00239[c0]	fig|6666666.95583.peg.3545	(fig|6666666.93207.peg.840) or (fig|6666666.93207.peg.2088)	(fig|6666666.95701.peg.4145) or (fig|6666666.95701.peg.104) or (fig|6666666.95701.peg.946) or (fig|6666666.95701.peg.52) or (fig|6666666.95701.peg.2118) or (fig|6666666.95701.peg.1535) or (fig|6666666.95701.peg.3763) or (fig|6666666.95701.peg.532) or (fig|6666666.95701.peg.388)
rxn08656_c0	=>	c0	Glycolate oxidase_c0	(1) cpd00139[c0] + (1) cpd15500[c0] => (1) cpd00040[c0] + (1) cpd15499[c0]	(fig|6666666.95583.peg.3612) and () and ((fig|6666666.95583.peg.3611) or (fig|6666666.95583.peg.1248))	not in model	(fig|6666666.95701.peg.1674) and () and ()
rxn01434_c0	<=>	c0	L-Citrulline:L-aspartate ligase (AMP-forming)_c0	(1) cpd00002[c0] + (1) cpd00041[c0] + (1) cpd00274[c0] <=> (1) cpd00012[c0] + (1) cpd00018[c0] + (2) cpd00067[c0] + (1) cpd02152[c0]	fig|6666666.95583.peg.3569	fig|6666666.93207.peg.1111	fig|6666666.95701.peg.2152
rxn00912_c0	<=>	c0	5,10-Methylenetetrahydrofolate:3-methyl-2-oxobutanoate hydroxymethyltransferase_c0	(1) cpd00001[c0] + (1) cpd00123[c0] + (1) cpd00125[c0] <=> (1) cpd00087[c0] + (1) cpd00712[c0]	(fig|6666666.95583.peg.864) or ((fig|6666666.95583.peg.2837) or (fig|6666666.95583.peg.1999))	(fig|6666666.93207.peg.599) or ((fig|6666666.93207.peg.1421) or (fig|6666666.93207.peg.2277))	((fig|6666666.95701.peg.3970) or (fig|6666666.95701.peg.4006)) or (fig|6666666.95701.peg.429)
rxn05644_c0	=>	c0	D-ribose transport out via ABC system_c0	(1) cpd00001[c0] + (1) cpd00002[c0] + (1) cpd00105[c0] => (1) cpd00008[c0] + (1) cpd00009[c0] + (1) cpd00067[c0] + (1) cpd00105[e0]	() and (fig|6666666.95583.peg.232) and () and ()	not in model	not in model
rxn12147_c0	=>	c0	3D-(3,5/4)-Trihydroxycyclohexane-1,2-dione acylhydrolase (decyclizing)_c0	(1) cpd00001[c0] + (1) cpd02631[c0] => (1) cpd00067[c0] + (1) cpd16540[c0]	fig|6666666.95583.peg.1223	not in model	fig|6666666.95701.peg.1518
rxn03849_c0	<=>	c0	biuret amidohydrolase_c0	(1) cpd00001[c0] + (1) cpd03963[c0] <=> (1) cpd00013[c0] + (1) cpd00742[c0]	fig|6666666.95583.peg.3182	(fig|6666666.93207.peg.2094) or (fig|6666666.93207.peg.1087)	fig|6666666.95701.peg.2753
rxn03512_c0	<=>	c0	Precorrin 8X 11,12-methylmutase_c0	(3) cpd00067[c0] + (1) cpd03835[c0] <=> (1) cpd03832[c0]	(fig|6666666.95583.peg.2759) or (fig|6666666.95583.peg.2576)	fig|6666666.93207.peg.2248	(fig|6666666.95701.peg.950) or (fig|6666666.95701.peg.1491)
rxn00122_c0	=>	c0	ATP:FMN adenylyltransferase_c0	(1) cpd00002[c0] + (1) cpd00050[c0] => (1) cpd00012[c0] + (1) cpd00015[c0]	(fig|6666666.95583.peg.1325) and (fig|6666666.95583.peg.1325)	(fig|6666666.93207.peg.1332) and (fig|6666666.93207.peg.1332)	(fig|6666666.95701.peg.2326) and (fig|6666666.95701.peg.2326)
rxn00985_c0	<=>	c0	ATP:propanoate phosphotransferase_c0	(1) cpd00002[c0] + (1) cpd00141[c0] <=> (1) cpd00008[c0] + (1) cpd01844[c0]	fig|6666666.95583.peg.1372	fig|6666666.93207.peg.1274	fig|6666666.95701.peg.2789
rxn10212_c0	=>	c0	myristoyl-1-acylglycerol-3-phosphate O-acyltransferase_c0	(1) cpd00067[c0] + (1) cpd01695[c0] + (1) cpd15331[c0] => (1) cpd00010[c0] + (1) cpd15522[c0]	fig|6666666.95583.peg.2617	(fig|6666666.93207.peg.1375) or (fig|6666666.93207.peg.1131)	fig|6666666.95701.peg.529
rxn01011_c0	<=>	c0	D-Glycerate:NAD+ 2-oxidoreductase_c0	(1) cpd00003[c0] + (1) cpd00223[c0] <=> (1) cpd00004[c0] + (1) cpd00067[c0] + (1) cpd00145[c0]	(fig|6666666.95583.peg.3175) or (fig|6666666.95583.peg.3175) or (fig|6666666.95583.peg.3175)	not in model
rxn12849_c0	=>	c0	Gly-Leu ABC transporters_c0	(1) cpd00001[c0] + (1) cpd00002[c0] + (1) cpd15604[e0] => (1) cpd00008[c0] + (1) cpd00009[c0] + (1) cpd00067[c0] + (1) cpd15604[c0]	fig|6666666.95583.peg.1045	(fig|6666666.93207.peg.2421) or (fig|6666666.93207.peg.1766)	(fig|6666666.95701.peg.1939) or ((fig|6666666.95701.peg.1153) or (fig|6666666.95701.peg.1545) or (fig|6666666.95701.peg.491)) or ((fig|6666666.95701.peg.1941) or (fig|6666666.95701.peg.2341))
rxn05301_c0	<=>	c0	TRANS-RXNBWI-115637.ce.maizeexp.TYR_c0	(1) cpd00067[e0] + (1) cpd00069[e0] <=> (1) cpd00067[c0] + (1) cpd00069[c0]	fig|6666666.95583.peg.1567	fig|6666666.93207.peg.2428	not in model
rxn05179_c0	=>	c0	nonpolar-amino-acid-transporting ATPase_c0	(1) cpd00001[c0] + (1) cpd00002[c0] + (1) cpd00322[e0] => (1) cpd00008[c0] + (1) cpd00009[c0] + (1) cpd00067[c0] + (1) cpd00322[c0]	((fig|6666666.95583.peg.3827) or (fig|6666666.95583.peg.779) or (fig|6666666.95583.peg.3470) or (fig|6666666.95583.peg.1508)) or ((fig|6666666.95583.peg.1504) or (fig|6666666.95583.peg.3466) or (fig|6666666.95583.peg.775)) or ((fig|6666666.95583.peg.777) or (fig|6666666.95583.peg.3825) or (fig|6666666.95583.peg.3468) or (fig|6666666.95583.peg.1506)) or ((fig|6666666.95583.peg.3826) or (fig|666666…	((fig|6666666.93207.peg.668) or (fig|6666666.93207.peg.513)) or ((fig|6666666.93207.peg.509) or (fig|6666666.93207.peg.664)) or ((fig|6666666.93207.peg.666) or (fig|6666666.93207.peg.511)) or ((fig|6666666.93207.peg.667) or (fig|6666666.93207.peg.512)) or ((fig|6666666.93207.peg.510) or (fig|6666666.93207.peg.665))	((fig|6666666.95701.peg.2724) or (fig|6666666.95701.peg.4209)) or ((fig|6666666.95701.peg.3104) or (fig|6666666.95701.peg.4213) or (fig|6666666.95701.peg.1222) or (fig|6666666.95701.peg.963) or (fig|6666666.95701.peg.2720)) or ((fig|6666666.95701.peg.2722) or (fig|6666666.95701.peg.4211)) or ((fig|6666666.95701.peg.4210) or (fig|6666666.95701.peg.2723)) or ((fig|6666666.95701.peg.4212) or (fig|66…
rxn10259_c0	<=>	c0	isoheptadecanoyl-CDPdiacylglycerol:sn-glycerol-3-phosphate 3-phosphatidyltransferase_c0	(1) cpd00080[c0] + (1) cpd15683[c0] <=> (1) cpd00046[c0] + (1) cpd15716[c0]	fig|6666666.95583.peg.2593	(fig|6666666.93207.peg.1129) or (fig|6666666.93207.peg.1258)	(fig|6666666.95701.peg.2320) or (fig|6666666.95701.peg.3791)
rxn07720_c0	<=>	c0	hydroxycinnamoyl-CoA:anthocyanidin 3,5-diglucoside 5-O-glucoside-6'''-O-hydroxycinnamoyltransferase_c0	(1) cpd00270[c0] + (1) cpd05630[c0] <=> (1) cpd00010[c0] + (1) cpd15087[c0]	fig|6666666.95583.peg.1772	fig|6666666.93207.peg.1059	fig|6666666.95701.peg.1115
rxn03068_c0	<=>	c0	(R)-2,3-Dihydroxy-3-methylbutanoate:NADP+ oxidoreductase (isomerizing)_c0	(1) cpd00006[c0] + (1) cpd02498[c0] <=> (1) cpd00005[c0] + (1) cpd00067[c0] + (1) cpd02569[c0]	(fig|6666666.95583.peg.159) or (fig|6666666.95583.peg.159)	(fig|6666666.93207.peg.2655) or (fig|6666666.93207.peg.2655)	(fig|6666666.95701.peg.2196) or (fig|6666666.95701.peg.2196)
rxn00794_c0	<=>	c0	Biotin-amide amidohydrolase_c0	(1) cpd00001[c0] + (1) cpd01301[c0] <=> (1) cpd00013[c0] + (1) cpd00104[c0]	fig|6666666.95583.peg.274	not in model	not in model
rxn05433_c0	=>	c0	4-methyl-trans-hex-2-enoyl-ACP:NAD+ oxidoreductase (A-specific)_c0	(1) cpd00004[c0] + (1) cpd00067[c0] + (1) cpd11498[c0] => (1) cpd00003[c0] + (1) cpd11499[c0]	fig|6666666.95583.peg.756	fig|6666666.93207.peg.623
rxn05344_c0	=>	c0	Tetradecanoyl-[acyl-carrier protein]:malonyl-[acyl-carrier-protein] C-acyltransferase (decarboxylating)_c0	(1) cpd11466[c0] + (1) cpd11492[c0] => (1) cpd00011[c0] + (1) cpd11485[c0] + (1) cpd11493[c0]	((fig|6666666.95583.peg.1030) or (fig|6666666.95583.peg.617) or (fig|6666666.95583.peg.1663) or (fig|6666666.95583.peg.1035)) and ((fig|6666666.95583.peg.498) or (fig|6666666.95583.peg.1666))	(fig|6666666.93207.peg.118) and (fig|6666666.93207.peg.367)	((fig|6666666.95701.peg.2902) and (fig|6666666.95701.peg.2907)) or (fig|6666666.95701.peg.2198)
rxn01521_c0	=>	c0	2'-Deoxyuridine 5'-monophosphate phosphohydrolase_c0	(1) cpd00001[c0] + (1) cpd00299[c0] => (1) cpd00009[c0] + (1) cpd00412[c0]	fig|6666666.95583.peg.2778	fig|6666666.93207.peg.336	(fig|6666666.95701.peg.2193) or (fig|6666666.95701.peg.1362) or (fig|6666666.95701.peg.1413) or (fig|6666666.95701.peg.3090)
rxn12636_c0	<=>	c0	methionyl aminopeptidase_c0	(1) cpd00001[c0] + (1) cpd00067[c0] + (1) cpd11590[c0] <=> (1) cpd00035[c0] + (1) cpd00060[c0]	(fig|6666666.95583.peg.3691) or (fig|6666666.95583.peg.2527)	(fig|6666666.93207.peg.1816) or (fig|6666666.93207.peg.2685) or (fig|6666666.93207.peg.436) or (fig|6666666.93207.peg.1303)	fig|6666666.95701.peg.3919
rxn05144_c0	=>	c0	Pyridoxal 5-phosphate synthase_c0	(1) cpd00053[c0] + (1) cpd00102[c0] + (1) cpd00171[c0] => (3) cpd00001[c0] + (1) cpd00009[c0] + (1) cpd00016[c0] + (1) cpd00023[c0] + (1) cpd00067[c0]	(fig|6666666.95583.peg.168) or (fig|6666666.95583.peg.167)
rxn11759_c0	<=>	c0	5-fluorouridine monophosphate:diphosphate phospho-alpha-D-ribosyl-transferase_c0	(1) cpd00103[c0] + (1) cpd04810[c0] <=> (1) cpd00012[c0] + (1) cpd16438[c0]	fig|6666666.95583.peg.3185	fig|6666666.93207.peg.309	fig|6666666.95701.peg.432
rxn05414_c0	<=>	c0	6-methyl-3-oxo-heptanoyl-ACP:NADP+ oxidoreductase_c0	(1) cpd00005[c0] + (1) cpd00067[c0] + (1) cpd11550[c0] <=> (1) cpd00006[c0] + (1) cpd11551[c0]	(fig|6666666.95583.peg.3205) or (fig|6666666.95583.peg.1664)	(fig|6666666.93207.peg.116) or (fig|6666666.93207.peg.1951) or (fig|6666666.93207.peg.1259)	(fig|6666666.95701.peg.4182) or (fig|6666666.95701.peg.2044) or (fig|6666666.95701.peg.2903)
rxn05596_c0	<=>	c0	TRANS-RXNBWI-115525.ce.maizeexp.K+_c0	(1) cpd00067[e0] + (1) cpd00205[c0] <=> (1) cpd00067[c0] + (1) cpd00205[e0]	(fig|6666666.95583.peg.970) or (fig|6666666.95583.peg.1588) or ((fig|6666666.95583.peg.969) or (fig|6666666.95583.peg.1586))	(fig|6666666.93207.peg.1446) or (fig|6666666.93207.peg.844) or ((fig|6666666.93207.peg.1447) or (fig|6666666.93207.peg.845))	(fig|6666666.95701.peg.89) or ((fig|6666666.95701.peg.4351) or (fig|6666666.95701.peg.3876)) or ((fig|6666666.95701.peg.4352) or (fig|6666666.95701.peg.2624) or (fig|6666666.95701.peg.835) or (fig|6666666.95701.peg.2625) or (fig|6666666.95701.peg.3877) or (fig|6666666.95701.peg.90))
rxn00338_c0	=>	c0	L-aspartate:oxygen oxidoreductase_c0	(1) cpd00007[c0] + (1) cpd00041[c0] => (1) cpd00025[c0] + (1) cpd00067[c0] + (1) cpd03470[c0]	fig|6666666.95583.peg.45	fig|6666666.93207.peg.780	fig|6666666.95701.peg.3987
rxn05384_c0	=>	c0	3-methylbutanoyl-ACP:malonyl-[acyl-carrier-protein] C-acyltransferase (decarboxylating)_c0	(1) cpd11492[c0] + (1) cpd11520[c0] => (1) cpd00011[c0] + (1) cpd11493[c0] + (1) cpd11521[c0]	((fig|6666666.95583.peg.498) or (fig|6666666.95583.peg.1666)) and ((fig|6666666.95583.peg.1030) or (fig|6666666.95583.peg.617) or (fig|6666666.95583.peg.1663) or (fig|6666666.95583.peg.1035))	(fig|6666666.93207.peg.367) and (fig|6666666.93207.peg.118)	(fig|6666666.95701.peg.2907) and (fig|6666666.95701.peg.2902)
rxn00700_c0	<=>	c0	GTP:alpha-D-glucose-1-phosphate guanylyltransferase_c0	(1) cpd00038[c0] + (1) cpd00089[c0] <=> (1) cpd00012[c0] + (1) cpd00315[c0]	fig|6666666.95583.peg.1183	fig|6666666.93207.peg.1313	not in model
rxn02373_c0	<=	c0	L-glutamate-5-semialdehyde:NADP+ 5-oxidoreductase (phosphorylating)_c0	(1) cpd00006[c0] + (1) cpd00009[c0] + (1) cpd00858[c0] <= (1) cpd00005[c0] + (1) cpd00067[c0] + (1) cpd02097[c0]	fig|6666666.95583.peg.1870	(fig|6666666.93207.peg.2706) or (fig|6666666.93207.peg.2285) or (fig|6666666.93207.peg.1167)	(fig|6666666.95701.peg.3721) or (fig|6666666.95701.peg.3845)
rxn01649_c0	<=>	c0	Xanthosine:orthophosphate ribosyltransferase_c0	(1) cpd00009[c0] + (1) cpd01217[c0] <=> (1) cpd00309[c0] + (1) cpd00475[c0]	(fig|6666666.95583.peg.1903) or (fig|6666666.95583.peg.738) or (fig|6666666.95583.peg.507)	fig|6666666.93207.peg.1771	fig|6666666.95701.peg.1016
rxn03094_c0	<=>	c0	Glycodeoxycholate amidohydrolase_c0	(1) cpd00001[c0] + (1) cpd03245[c0] <=> (1) cpd00033[c0] + (1) cpd02733[c0]	fig|6666666.95583.peg.1411	fig|6666666.93207.peg.859	(fig|6666666.95701.peg.1553) or (fig|6666666.95701.peg.4100) or (fig|6666666.95701.peg.3171) or (fig|6666666.95701.peg.760) or (fig|6666666.95701.peg.4484) or (fig|6666666.95701.peg.4305) or (fig|6666666.95701.peg.3110)
rxn00085_c0	<=>	c0	L-Glutamate:NADP+ oxidoreductase (transaminating)_c0	(1) cpd00006[c0] + (2) cpd00023[c0] <=> (1) cpd00005[c0] + (1) cpd00024[c0] + (1) cpd00053[c0] + (1) cpd00067[c0]	((fig|6666666.95583.peg.2628) or (fig|6666666.95583.peg.2632) or (fig|6666666.95583.peg.25)) and (fig|6666666.95583.peg.2627)	((fig|6666666.93207.peg.1193) or (fig|6666666.93207.peg.723) or (fig|6666666.93207.peg.970) or (fig|6666666.93207.peg.1458)) and (fig|6666666.93207.peg.722)	((fig|6666666.95701.peg.199) or (fig|6666666.95701.peg.217) or (fig|6666666.95701.peg.1819)) and ((fig|6666666.95701.peg.198) or (fig|6666666.95701.peg.1047) or (fig|6666666.95701.peg.2399) or (fig|6666666.95701.peg.628))
rxn00119_c0	<=>	c0	ATP:UMP phosphotransferase_c0	(1) cpd00002[c0] + (1) cpd00067[c0] + (1) cpd00091[c0] <=> (1) cpd00008[c0] + (1) cpd00014[c0]	(fig|6666666.95583.peg.1795) or (fig|6666666.95583.peg.3606)	(fig|6666666.93207.peg.861) or (fig|6666666.93207.peg.609)	((fig|6666666.95701.peg.3918) or (fig|6666666.95701.peg.2783)) or (fig|6666666.95701.peg.2750)
rxn11749_c0	<=>	c0	5'-deoxy-5-fluorocytidine aminohydrolase_c0	(1) cpd00001[c0] + (1) cpd00067[c0] + (1) cpd16439[c0] <=> (1) cpd00013[c0] + (1) cpd16329[c0]	fig|6666666.95583.peg.299	fig|6666666.93207.peg.2677	(fig|6666666.95701.peg.3135) or (fig|6666666.95701.peg.953)
rxn03873_c0	<=>	c0	R05594_c0	(2) cpd00001[c0] + (1) cpd06713[c0] <=> (1) cpd00067[c0] + (1) cpd04103[c0]	fig|6666666.95583.peg.1223	not in model	fig|6666666.95701.peg.1518
rxn04453_c0	=>	c0	5-hydroxyisourate amidohydrolase_c0	(1) cpd00001[c0] + (1) cpd08625[c0] => (1) cpd00067[c0] + (1) cpd09027[c0]	fig|6666666.95583.peg.902	(fig|6666666.93207.peg.1053) or (fig|6666666.93207.peg.943) or (fig|6666666.93207.peg.253)	(fig|6666666.95701.peg.455) or (fig|6666666.95701.peg.669)
rxn08549_c0	=>	c0	glycerol-3-phosphate acyltransferase (C16:0)_c0	(2) cpd00067[c0] + (1) cpd00080[c0] + (1) cpd15277[c0] => (1) cpd11493[c0] + (1) cpd15327[c0]	(fig|6666666.95583.peg.1662) and (fig|6666666.95583.peg.491)	(fig|6666666.93207.peg.375) and (fig|6666666.93207.peg.366)	((fig|6666666.95701.peg.3421) or (fig|6666666.95701.peg.2308)) and (fig|6666666.95701.peg.2791)
rxn05468_c0	<=>	c0	TRANS-RXNAVI-26568.ce_c0	(1) cpd00007[e0] <=> (1) cpd00007[c0]
rxn09345_c0	<=>	c0	Undecaprenyl diphosphate synthase_c0	(8) cpd00113[c0] + (1) cpd00350[c0] <=> (8) cpd00012[c0] + (8) cpd00067[c0] + (1) cpd02229[c0]	fig|6666666.95583.peg.2488	fig|6666666.93207.peg.643	fig|6666666.95701.peg.3618
rxn05447_c0	=>	c0	8-methyl-trans-non-2-enoyl-ACP:NAD+ oxidoreductase (A-specific)_c0	(1) cpd00004[c0] + (1) cpd00067[c0] + (1) cpd11556[c0] => (1) cpd00003[c0] + (1) cpd11557[c0]	fig|6666666.95583.peg.756	fig|6666666.93207.peg.623	not in model
rxn01633_c0	=>	c0	2-Dehydro-3-deoxy-L-arabinonate hydro-lyase_c0	(1) cpd00520[c0] => (1) cpd00001[c0] + (1) cpd00340[c0]	fig|6666666.95583.peg.1464	fig|6666666.93207.peg.2243	not in model
rxn01466_c0	=>	c0	Geranyl-diphosphate:isopentenyl-diphosphate geranyltrans-transferase_c0	(1) cpd00113[c0] + (1) cpd00283[c0] => (1) cpd00012[c0] + (1) cpd00067[c0] + (1) cpd00350[c0]	(() and () and () and (fig|6666666.95583.peg.684)) or (fig|6666666.95583.peg.684)	(() and () and (fig|6666666.93207.peg.1802) and ()) or (fig|6666666.93207.peg.1802)	(() and () and (fig|6666666.95701.peg.2140) and ()) or (fig|6666666.95701.peg.2140)
rxn05187_c0	=>	c0	Vitamin ABC transport_c0	(1) cpd00001[c0] + (1) cpd00002[c0] + (1) cpd03424[e0] => (1) cpd00008[c0] + (1) cpd00009[c0] + (1) cpd00067[c0] + (1) cpd03424[c0]	(fig|6666666.95583.peg.35) and (fig|6666666.95583.peg.33) and (fig|6666666.95583.peg.34)	() and (fig|6666666.93207.peg.1988) and ()	((fig|6666666.95701.peg.1487) or (fig|6666666.95701.peg.4404) or (fig|6666666.95701.peg.2277)) and (fig|6666666.95701.peg.1486) and (fig|6666666.95701.peg.1488)
rxn01304_c0	=>	c0	Succinyl-CoA:L-homoserine O-succinyltransferase_c0	(1) cpd00078[c0] + (1) cpd00227[c0] => (1) cpd00010[c0] + (1) cpd00822[c0]	fig|6666666.95583.peg.3548	not in model	(fig|6666666.95701.peg.1802) or (fig|6666666.95701.peg.4156)
rxn02962_c0	<=>	c0	R04248_c0	(1) cpd00025[c0] + (1) cpd02233[c0] <=> (1) cpd00009[c0] + (1) cpd00067[c0] + (1) cpd00162[c0]	(fig|6666666.95583.peg.3277) or (fig|6666666.95583.peg.1941)	(fig|6666666.93207.peg.2333) or (fig|6666666.93207.peg.150)	(fig|6666666.95701.peg.1512) or (fig|6666666.95701.peg.1516)
rxn02008_c0	=>	c0	UDP-N-acetylmuramoyl-L-alanine:D-glutamate ligase(ADP-forming)_c0	(1) cpd00002[c0] + (1) cpd00186[c0] + (1) cpd00890[c0] => (1) cpd00008[c0] + (1) cpd00009[c0] + (1) cpd00067[c0] + (1) cpd00525[c0]	fig|6666666.95583.peg.3586	fig|6666666.93207.peg.113	fig|6666666.95701.peg.513
rxn05740_c0	<=>	c0	1,4-alpha-glucan-branching enzyme_c0	(1) cpd00009[c0] + (1) cpd00155[c0] <=> (1) cpd00089[c0] + (1) cpd15302[c0]	fig|6666666.95583.peg.1498	not in model	(fig|6666666.95701.peg.2540) or (fig|6666666.95701.peg.1028) or (fig|6666666.95701.peg.3065) or (fig|6666666.95701.peg.4416) or (fig|6666666.95701.peg.3426) or (fig|6666666.95701.peg.3060)
rxn09203_c0	<=>	c0	Phosphatidylserine decarboxylase (n-C18:1)_c0	(2) cpd00067[c0] + (1) cpd15558[c0] <=> (1) cpd00011[c0] + (1) cpd15534[c0]	fig|6666666.95583.peg.1538	(fig|6666666.93207.peg.2222) or (fig|6666666.93207.peg.2720)	(fig|6666666.95701.peg.2679) or (fig|6666666.95701.peg.2016)
rxn03904_c0	<=>	c0	UDP-N-acetylmuramoyl-L-alanyl-gamma-D-glutamyl-meso-2,6-diaminopimeloyl-D-alanyl-D-alanine:undecaprenyl-phosphate phospho-N-acetylmuramoyl-pentapeptide-transferase_c0	(1) cpd00286[c0] + (1) cpd02968[c0] <=> (1) cpd00091[c0] + (1) cpd03494[c0]	fig|6666666.95583.peg.3585	fig|6666666.93207.peg.114	fig|6666666.95701.peg.512
rxn07842_c0	<=>	c0	2-Isopentenyl-diphosphate:ADP delta2-isopentenyltransferase_c0	(1) cpd00008[c0] + (1) cpd00202[c0] <=> (1) cpd00012[c0] + (1) cpd00067[c0] + (1) cpd15131[c0]	(fig|6666666.95583.peg.2988) or (fig|6666666.95583.peg.1911)	fig|6666666.93207.peg.1337	fig|6666666.95701.peg.2002
rxn10199_c0	<=>	c0	Peptidoglycan subunit synthesis_c0	(1) cpd03495[c0] + (1) cpd15666[c0] <=> (1) cpd02229[c0] + (1) cpd15665[c0]	(fig|6666666.95583.peg.137) or (fig|6666666.95583.peg.2675)	fig|6666666.93207.peg.1669	fig|6666666.95701.peg.2717
rxn00409_c0	<=>	c0	ATP:CDP phosphotransferase_c0	(1) cpd00002[c0] + (1) cpd00096[c0] <=> (1) cpd00008[c0] + (1) cpd00052[c0]	fig|6666666.95583.peg.2910	fig|6666666.93207.peg.363	fig|6666666.95701.peg.69
rxn07885_c0	<=>	c0	R08096_c0	(1) cpd00001[c0] + (1) cpd00003[c0] + (1) cpd08238[c0] <=> (1) cpd00004[c0] + (2) cpd00067[c0] + (1) cpd15166[c0]	fig|6666666.95583.peg.502	fig|6666666.93207.peg.462	fig|6666666.95701.peg.4433
rxn10151_c0	<=>	c0	TRANS-RXN-122A.cp_c0	(1) cpd00041[e0] + (2) cpd00067[e0] <=> (1) cpd00041[c0] + (2) cpd00067[c0]	fig|6666666.95583.peg.2952	not in model	not in model
rxn05534_c0	=>	c0	Dipeptide transport via ABC system (gly-glu)_c0	(1) cpd00001[c0] + (1) cpd00002[c0] + (1) cpd11592[e0] => (1) cpd00008[c0] + (1) cpd00009[c0] + (1) cpd00067[c0] + (1) cpd11592[c0]	fig|6666666.95583.peg.1045	(fig|6666666.93207.peg.2421) or (fig|6666666.93207.peg.1766)	(fig|6666666.95701.peg.1939) or ((fig|6666666.95701.peg.491) or (fig|6666666.95701.peg.1153) or (fig|6666666.95701.peg.1545)) or ((fig|6666666.95701.peg.2341) or (fig|6666666.95701.peg.1941))
rxn05669_c0	<=>	c0	TRANS-RXNBWI-115637.ce.maizeexp.VAL_c0	(1) cpd00067[e0] + (1) cpd00156[e0] <=> (1) cpd00067[c0] + (1) cpd00156[c0]	fig|6666666.95583.peg.2674	not in model	(fig|6666666.95701.peg.2024) or (fig|6666666.95701.peg.4337) or (fig|6666666.95701.peg.4336)
rxn03901_c0	=>	c0	undecaprenyl-diphosphate phosphohydrolase_c0	(1) cpd00001[c0] + (1) cpd02229[c0] => (1) cpd00009[c0] + (2) cpd00067[c0] + (1) cpd00286[c0]	fig|6666666.95583.peg.651	fig|6666666.93207.peg.1939	fig|6666666.95701.peg.1808
rxn01985_c0	<=>	c0	Deoxyinosine:orthophosphate ribosyltransferase_c0	(1) cpd00009[c0] + (1) cpd03279[c0] <=> (1) cpd00226[c0] + (1) cpd00509[c0]	(fig|6666666.95583.peg.507) or (fig|6666666.95583.peg.1903) or (fig|6666666.95583.peg.738)	fig|6666666.93207.peg.1771	fig|6666666.95701.peg.1016
rxn05621_c0	=>	c0	methanesulfonate transport via ABC system_c0	(1) cpd00001[c0] + (1) cpd00002[c0] + (1) cpd08023[e0] => (1) cpd00008[c0] + (1) cpd00009[c0] + (1) cpd00067[c0] + (1) cpd08023[c0]	(fig|6666666.95583.peg.2331) and () and ((fig|6666666.95583.peg.3203) or (fig|6666666.95583.peg.3202))	not in model	() and (fig|6666666.95701.peg.3621) and ()
rxn10052_c0	<=>	c0	adenylate kinase (Inorganic triphosphate)_c0	(1) cpd00018[c0] + (1) cpd00421[c0] <=> (1) cpd00008[c0] + (1) cpd00012[c0]	fig|6666666.95583.peg.1795	fig|6666666.93207.peg.861	(fig|6666666.95701.peg.2783) or (fig|6666666.95701.peg.3918)
rxn07672_c0	<=>	c0	hydroxycinnamoyl-CoA:anthocyanidin 3,5-diglucoside 5-O-glucoside-6'''-O-hydroxycinnamoyltransferase_c0	(1) cpd00192[c0] + (1) cpd05546[c0] <=> (1) cpd00010[c0] + (1) cpd15066[c0]	fig|6666666.95583.peg.1772	fig|6666666.93207.peg.1059	fig|6666666.95701.peg.1115
rxn04133_c0	=>	c0	R06064_c0	(1) cpd00001[c0] + (1) cpd08625[c0] => (1) cpd00011[c0] + (1) cpd00067[c0] + (1) cpd01092[c0]
rxn05540_c0	=>	c0	oligopeptide-transporting ATPase_c0	(1) cpd00001[c0] + (1) cpd00002[c0] + (1) cpd11587[e0] => (1) cpd00008[c0] + (1) cpd00009[c0] + (1) cpd00067[c0] + (1) cpd11587[c0]	fig|6666666.95583.peg.1045	(fig|6666666.93207.peg.2421) or (fig|6666666.93207.peg.1766)	(fig|6666666.95701.peg.1939) or ((fig|6666666.95701.peg.1545) or (fig|6666666.95701.peg.1153) or (fig|6666666.95701.peg.491)) or ((fig|6666666.95701.peg.2341) or (fig|6666666.95701.peg.1941))
rxn00193_c0	<=>	c0	glutamate racemase_c0	(1) cpd00023[c0] <=> (1) cpd00186[c0]	(fig|6666666.95583.peg.465) or ((fig|6666666.95583.peg.2640) or (fig|6666666.95583.peg.1822))	fig|6666666.93207.peg.203	fig|6666666.95701.peg.3631
rxn05326_c0	<=	c0	Hexanoyl-[acyl-carrier protein]:malonyl-CoA C-acyltransferase(decarboxylating, oxoacyl- and enoyl-reducing)_c0	(1) cpd00003[c0] + (1) cpd11472[c0] <= (1) cpd00004[c0] + (1) cpd00067[c0] + (1) cpd11473[c0]	fig|6666666.95583.peg.756	fig|6666666.93207.peg.623	not in model
rxn05197_c0	<=>	c0	Uracil permease_c0	(1) cpd00067[e0] + (1) cpd00092[e0] <=> (1) cpd00067[c0] + (1) cpd00092[c0]	fig|6666666.95583.peg.3149	fig|6666666.93207.peg.2395	fig|6666666.95701.peg.4011
rxn00653_c0	<=>	c0	3-aminopropanal:NAD+ oxidoreductase_c0	(1) cpd00004[c0] + (2) cpd00067[c0] + (1) cpd00085[c0] <=> (1) cpd00001[c0] + (1) cpd00003[c0] + (1) cpd01504[c0]	(fig|6666666.95583.peg.1015) or (fig|6666666.95583.peg.327)	(fig|6666666.93207.peg.2289) or (fig|6666666.93207.peg.287)	not in model
rxn06372_c0	<=>	c0	S-Adenosyl-L-methionine:unsaturated-phospholipid methyltransferase (methenylating)_c0	(1) cpd00017[c0] + (1) cpd11827[c0] <=> (1) cpd00019[c0] + (1) cpd00067[c0] + (1) cpd12496[c0]	fig|6666666.95583.peg.152	fig|6666666.93207.peg.420	fig|6666666.95701.peg.3223
rxn00929_c0	<=>	c0	L-Proline:NAD+ 5-oxidoreductase_c0	(1) cpd00003[c0] + (1) cpd00129[c0] <=> (1) cpd00004[c0] + (2) cpd00067[c0] + (1) cpd02431[c0]	fig|6666666.95583.peg.2911	fig|6666666.93207.peg.2180	fig|6666666.95701.peg.427
rxn11892_c0	<=>	c0	Palmitoyl-CoA:retinol O-acyltransferase_c0	(1) cpd00134[c0] + (1) cpd00667[c0] <=> (1) cpd00010[c0] + (1) cpd02184[c0]	(fig|6666666.95583.peg.931) or (fig|6666666.95583.peg.1371)	fig|6666666.93207.peg.1273	not in model
rxn02166_c0	=>	c0	4-Nitrophenyl phosphate phosphohydrolase_c0	(1) cpd00001[c0] + (1) cpd02135[c0] => (1) cpd00009[c0] + (1) cpd00646[c0]	(fig|6666666.95583.peg.2713) or (fig|6666666.95583.peg.2227)	fig|6666666.93207.peg.490	(fig|6666666.95701.peg.4049) or (fig|6666666.95701.peg.174)
rxn00342_c0	=>	c0	L-Asparagine amidohydrolase_c0	(1) cpd00001[c0] + (1) cpd00132[c0] => (1) cpd00013[c0] + (1) cpd00041[c0]	fig|6666666.95583.peg.3267	fig|6666666.93207.peg.1958	fig|6666666.95701.peg.2980
rxn00256_c0	<=	c0	acetyl-CoA:oxaloacetate C-acetyltransferase (thioester-hydrolysing)_c0	(1) cpd00010[c0] + (1) cpd00067[c0] + (1) cpd00137[c0] <= (1) cpd00001[c0] + (1) cpd00022[c0] + (1) cpd00032[c0]	fig|6666666.95583.peg.1540	(fig|6666666.93207.peg.2376) or ((fig|6666666.93207.peg.2734) or (fig|6666666.93207.peg.2219))	((fig|6666666.95701.peg.2313) or (fig|6666666.95701.peg.277) or (fig|6666666.95701.peg.292)) or ((fig|6666666.95701.peg.2197) or (fig|6666666.95701.peg.606) or (fig|6666666.95701.peg.973))
rxn08335_c0	=>	c0	(S)-dihydroorotate:quinone oxidoreductase_c0	(1) cpd00282[c0] + (1) cpd15560[c0] => (1) cpd00247[c0] + (1) cpd15561[c0]	((fig|6666666.95583.peg.2515) or (fig|6666666.95583.peg.1834)) and (fig|6666666.95583.peg.2517)	fig|6666666.93207.peg.1262	(fig|6666666.95701.peg.453) and (fig|6666666.95701.peg.452)
rxn03004_c0	<=>	c0	10-Formyltetrahydrofolate:5'-phosphoribosylglycinamide formyltransferase_c0	(1) cpd00201[c0] + (1) cpd02394[c0] <=> (1) cpd00067[c0] + (1) cpd00087[c0] + (1) cpd02678[c0]	((fig|6666666.95583.peg.795) or (fig|6666666.95583.peg.2530)) or ((fig|6666666.95583.peg.2530) or (fig|6666666.95583.peg.795))	(fig|6666666.93207.peg.2097) or (fig|6666666.93207.peg.2097)	(fig|6666666.95701.peg.430) or (fig|6666666.95701.peg.430)
rxn10232_c0	<=>	c0	isoheptadecanoyl-phosphatidylserine decarboxylase_c0	(2) cpd00067[c0] + (1) cpd15689[c0] <=> (1) cpd00011[c0] + (1) cpd15695[c0]	fig|6666666.95583.peg.1538	(fig|6666666.93207.peg.2222) or (fig|6666666.93207.peg.2720)	(fig|6666666.95701.peg.2016) or (fig|6666666.95701.peg.2679)
rxn00138_c0	=>	c0	deamido-NAD+:ammonia ligase (AMP-forming)_c0	(1) cpd00002[c0] + (1) cpd00013[c0] + (1) cpd00638[c0] => (1) cpd00003[c0] + (1) cpd00012[c0] + (1) cpd00018[c0] + (2) cpd00067[c0]	fig|6666666.95583.peg.2302	fig|6666666.93207.peg.1308	(fig|6666666.95701.peg.3089) or (fig|6666666.95701.peg.1093)
rxn05536_c0	=>	c0	Dipeptide transport via ABC system (met-ala)_c0	(1) cpd00001[c0] + (1) cpd00002[c0] + (1) cpd11590[e0] => (1) cpd00008[c0] + (1) cpd00009[c0] + (1) cpd00067[c0] + (1) cpd11590[c0]	fig|6666666.95583.peg.1045	(fig|6666666.93207.peg.2421) or (fig|6666666.93207.peg.1766)	(fig|6666666.95701.peg.1939) or ((fig|6666666.95701.peg.1545) or (fig|6666666.95701.peg.1153) or (fig|6666666.95701.peg.491)) or ((fig|6666666.95701.peg.2341) or (fig|6666666.95701.peg.1941))
rxn00921_c0	<=>	c0	4-hydroxybenzoate carboxy-lyase (phenol-forming)_c0	(1) cpd00067[c0] + (1) cpd00136[c0] <=> (1) cpd00011[c0] + (1) cpd00127[c0]	fig|6666666.95583.peg.1538	(fig|6666666.93207.peg.2222) or (fig|6666666.93207.peg.2720)	(fig|6666666.95701.peg.2679) or (fig|6666666.95701.peg.2016)
rxn05168_c0	=>	c0	nonpolar-amino-acid-transporting ATPase_c0	(1) cpd00001[c0] + (1) cpd00002[c0] + (1) cpd00156[e0] => (1) cpd00008[c0] + (1) cpd00009[c0] + (1) cpd00067[c0] + (1) cpd00156[c0]	((fig|6666666.95583.peg.1508) or (fig|6666666.95583.peg.3470) or (fig|6666666.95583.peg.779) or (fig|6666666.95583.peg.3827)) or ((fig|6666666.95583.peg.3466) or (fig|6666666.95583.peg.775) or (fig|6666666.95583.peg.1504)) or ((fig|6666666.95583.peg.777) or (fig|6666666.95583.peg.3825) or (fig|6666666.95583.peg.3468) or (fig|6666666.95583.peg.1506)) or ((fig|6666666.95583.peg.3826) or (fig|666666…	((fig|6666666.93207.peg.668) or (fig|6666666.93207.peg.513)) or ((fig|6666666.93207.peg.664) or (fig|6666666.93207.peg.509)) or ((fig|6666666.93207.peg.666) or (fig|6666666.93207.peg.511)) or ((fig|6666666.93207.peg.512) or (fig|6666666.93207.peg.667)) or ((fig|6666666.93207.peg.665) or (fig|6666666.93207.peg.510))	((fig|6666666.95701.peg.2724) or (fig|6666666.95701.peg.4209)) or ((fig|6666666.95701.peg.1222) or (fig|6666666.95701.peg.963) or (fig|6666666.95701.peg.2720) or (fig|6666666.95701.peg.4213) or (fig|6666666.95701.peg.3104)) or ((fig|6666666.95701.peg.2722) or (fig|6666666.95701.peg.4211)) or ((fig|6666666.95701.peg.4210) or (fig|6666666.95701.peg.2723)) or ((fig|6666666.95701.peg.4212) or (fig|66…
rxn02015_c0	<=>	c0	Taurocholate amidohydrolase_c0	(1) cpd00001[c0] + (1) cpd03047[c0] <=> (1) cpd00210[c0] + (1) cpd00526[c0]	fig|6666666.95583.peg.1411	fig|6666666.93207.peg.859	(fig|6666666.95701.peg.3110) or (fig|6666666.95701.peg.4305) or (fig|6666666.95701.peg.4484) or (fig|6666666.95701.peg.760) or (fig|6666666.95701.peg.3171) or (fig|6666666.95701.peg.4100) or (fig|6666666.95701.peg.1553)
rxn05546_c0	=>	c0	Dipeptide transport via ABC system (gly-asn)_c0	(1) cpd00001[c0] + (1) cpd00002[c0] + (1) cpd11581[e0] => (1) cpd00008[c0] + (1) cpd00009[c0] + (1) cpd00067[c0] + (1) cpd11581[c0]	fig|6666666.95583.peg.1045	(fig|6666666.93207.peg.2421) or (fig|6666666.93207.peg.1766)	(fig|6666666.95701.peg.1939) or ((fig|6666666.95701.peg.1153) or (fig|6666666.95701.peg.1545) or (fig|6666666.95701.peg.491)) or ((fig|6666666.95701.peg.1941) or (fig|6666666.95701.peg.2341))
rxn05054_c0	<=>	c0	adenosylcobyric acid:(R)-1-aminopropan-2-ol ligase (ADP-forming)_c0	(1) cpd00002[c0] + (1) cpd02039[c0] + (1) cpd03917[c0] <=> (1) cpd00008[c0] + (1) cpd00009[c0] + (1) cpd00067[c0] + (1) cpd03918[c0]	fig|6666666.95583.peg.3855	not in model	fig|6666666.95701.peg.1522
rxn05368_c0	<=>	c0	8-methyl-3-oxo-decanoyl-ACP:NADP+ oxidoreductase_c0	(1) cpd00005[c0] + (1) cpd00067[c0] + (1) cpd11504[c0] <=> (1) cpd00006[c0] + (1) cpd11505[c0]	(fig|6666666.95583.peg.1664) or (fig|6666666.95583.peg.3205)	(fig|6666666.93207.peg.1951) or (fig|6666666.93207.peg.1259) or (fig|6666666.93207.peg.116)	(fig|6666666.95701.peg.2044) or (fig|6666666.95701.peg.2903) or (fig|6666666.95701.peg.4182)
rxn10127_c0	<=>	c0	Trimethylamine N-oxide reductase (menaquinol 8) (periplasm)_c0	(1) cpd00067[c0] + (1) cpd00811[c0] + (1) cpd15499[e0] <=> (1) cpd00001[c0] + (1) cpd00441[c0] + (1) cpd15500[e0]	fig|6666666.95583.peg.1606	((fig|6666666.93207.peg.2423) or (fig|6666666.93207.peg.540)) or ((fig|6666666.93207.peg.539) or (fig|6666666.93207.peg.1688))	not in model
rxn10770_c0	<=>	c0	R08557_c0	(1) cpd00003[c0] + (1) cpd00098[c0] <=> (1) cpd00004[c0] + (1) cpd00067[c0] + (1) cpd00447[c0]	(fig|6666666.95583.peg.2341) or (fig|6666666.95583.peg.1178) or (fig|6666666.95583.peg.3783) or (fig|6666666.95583.peg.2421)	fig|6666666.93207.peg.2529	(fig|6666666.95701.peg.184) or (fig|6666666.95701.peg.947) or (fig|6666666.95701.peg.2494) or (fig|6666666.95701.peg.2448) or (fig|6666666.95701.peg.1689) or (fig|6666666.95701.peg.3609) or (fig|6666666.95701.peg.151) or (fig|6666666.95701.peg.3769) or (fig|6666666.95701.peg.2525) or (fig|6666666.95701.peg.678) or (fig|6666666.95701.peg.2521) or (fig|6666666.95701.peg.4362) or (fig|6666666.95701.…
rxn05360_c0	<=>	c0	4-methyl-3-oxo-hexanoyl-ACP:NADP+ oxidoreductase_c0	(1) cpd00005[c0] + (1) cpd00067[c0] + (1) cpd11496[c0] <=> (1) cpd00006[c0] + (1) cpd11497[c0]	(fig|6666666.95583.peg.1664) or (fig|6666666.95583.peg.3205)	(fig|6666666.93207.peg.116) or (fig|6666666.93207.peg.1259) or (fig|6666666.93207.peg.1951)	(fig|6666666.95701.peg.2044) or (fig|6666666.95701.peg.2903) or (fig|6666666.95701.peg.4182)
rxn02297_c0	=>	c0	6-Carboxyhexanoyl-CoA:L-alanine C-carboxyhexanoyltransferase (decarboxylating)_c0	(1) cpd00035[c0] + (1) cpd00067[c0] + (1) cpd00782[c0] => (1) cpd00010[c0] + (1) cpd00011[c0] + (1) cpd00800[c0]	fig|6666666.95583.peg.1448	fig|6666666.93207.peg.1671	not in model
rxn05421_c0	=>	c0	8-methyl-nonanoyl-ACP:malonyl-[acyl-carrier-protein] C-acyltransferase (decarboxylating)_c0	(1) cpd11492[c0] + (1) cpd11557[c0] => (1) cpd00011[c0] + (1) cpd11493[c0] + (1) cpd11558[c0]	((fig|6666666.95583.peg.1035) or (fig|6666666.95583.peg.1663) or (fig|6666666.95583.peg.617) or (fig|6666666.95583.peg.1030)) and ((fig|6666666.95583.peg.1666) or (fig|6666666.95583.peg.498))	(fig|6666666.93207.peg.367) and (fig|6666666.93207.peg.118)	(fig|6666666.95701.peg.2907) and (fig|6666666.95701.peg.2902)
rxn01799_c0	<=>	c0	deoxyuridine:orthophosphate 2-deoxy-D-ribosyltransferase_c0	(1) cpd00009[c0] + (1) cpd00412[c0] <=> (1) cpd00092[c0] + (1) cpd00509[c0]	(fig|6666666.95583.peg.1903) or (fig|6666666.95583.peg.738) or (fig|6666666.95583.peg.507)	fig|6666666.93207.peg.1771	(fig|6666666.95701.peg.1016) or (fig|6666666.95701.peg.1411)
rxn01485_c0	<=>	c0	D-Glucosamine 1-phosphate 1,6-phosphomutase_c0	(1) cpd03671[c0] <=> (1) cpd00288[c0]	fig|6666666.95583.peg.2984	(fig|6666666.93207.peg.209) or (fig|6666666.93207.peg.2248)	fig|6666666.95701.peg.1148
rxn09104_c0	=>	c0	phosphatidylglycerol phosphate phosphatase (periplasm, n-C16:0)_c0	(1) cpd00001[c0] + (1) cpd15545[c0] => (1) cpd00009[c0] + (1) cpd00067[c0] + (1) cpd15538[c0]	fig|6666666.95583.peg.1531	fig|6666666.93207.peg.2168	fig|6666666.95701.peg.3883
rxn05206_c0	<=>	c0	TRANS-RXN-187.ce_c0	(1) cpd00205[e0] <=> (1) cpd00205[c0]	fig|6666666.95583.peg.324	fig|6666666.93207.peg.2213	fig|6666666.95701.peg.1732
rxn02190_c0	=>	c0	5,6-Dihydrothymine amidohydrolase_c0	(1) cpd00001[c0] + (1) cpd00673[c0] => (1) cpd00067[c0] + (1) cpd03034[c0]	fig|6666666.95583.peg.1659	fig|6666666.93207.peg.2439	(fig|6666666.95701.peg.879) or (fig|6666666.95701.peg.880) or (fig|6666666.95701.peg.3748) or (fig|6666666.95701.peg.4525)
rxn09207_c0	=>	c0	Phosphatidylserine syntase (n-C14:1)_c0	(1) cpd00054[c0] + (1) cpd15422[c0] => (1) cpd00046[c0] + (2) cpd00067[c0] + (1) cpd15554[c0]	fig|6666666.95583.peg.1539	fig|6666666.93207.peg.2221	not in model
rxn09296_c0	=>	c0	hydrogen peroxide reductase (thioredoxin)_c0	(1) cpd00025[c0] + (1) cpd11421[c0] => (2) cpd00001[c0] + (1) cpd11420[c0]	(fig|6666666.95583.peg.3748) or (fig|6666666.95583.peg.2586) or (fig|6666666.95583.peg.2804)	(fig|6666666.93207.peg.306) or (fig|6666666.93207.peg.498)	(fig|6666666.95701.peg.1718) or (fig|6666666.95701.peg.919) or (fig|6666666.95701.peg.1709)
rxn00239_c0	<=>	c0	ATP:GMP phosphotransferase_c0	(1) cpd00002[c0] + (1) cpd00067[c0] + (1) cpd00126[c0] <=> (1) cpd00008[c0] + (1) cpd00031[c0]	(fig|6666666.95583.peg.3606) or (fig|6666666.95583.peg.3606)	(fig|6666666.93207.peg.609) or (fig|6666666.93207.peg.609)	(fig|6666666.95701.peg.2750) or (fig|6666666.95701.peg.2750)
rxn00302_c0	=>	c0	GTP 8,9-hydrolase_c0	(1) cpd00001[c0] + (1) cpd00038[c0] => (1) cpd03518[c0]	fig|6666666.95583.peg.2050	fig|6666666.93207.peg.2090	(fig|6666666.95701.peg.2004) or (fig|6666666.95701.peg.3959)
rxn02465_c0	<=	c0	N-acetyl-L-glutamate-5-semialdehyde:NADP+ 5-oxidoreductase (phosphrylating)_c0	(1) cpd00006[c0] + (1) cpd00009[c0] + (1) cpd00918[c0] <= (1) cpd00005[c0] + (1) cpd00067[c0] + (1) cpd02552[c0]	fig|6666666.95583.peg.40	fig|6666666.93207.peg.339	fig|6666666.95701.peg.2153
rxn01791_c0	=>	c0	(R)-Pantoate:beta-alanine ligase (AMP-forming)_c0	(1) cpd00002[c0] + (1) cpd00085[c0] + (1) cpd00408[c0] => (1) cpd00012[c0] + (1) cpd00018[c0] + (2) cpd00067[c0] + (1) cpd00644[c0]	fig|6666666.95583.peg.3350	fig|6666666.93207.peg.635	fig|6666666.95701.peg.4005
rxn00183_c0	=>	c0	L-Glutamate 5-semialdehyde:NAD+ oxidoreductase_c0	(1) cpd00001[c0] + (1) cpd00003[c0] + (1) cpd00858[c0] => (1) cpd00004[c0] + (1) cpd00023[c0] + (2) cpd00067[c0]	fig|6666666.95583.peg.1908	fig|6666666.93207.peg.514	not in model
rxn09107_c0	=>	c0	phosphatidylglycerol phosphate phosphatase (periplasm, n-C18:1)_c0	(1) cpd00001[c0] + (1) cpd15548[c0] => (1) cpd00009[c0] + (1) cpd00067[c0] + (1) cpd15541[c0]	fig|6666666.95583.peg.1531	fig|6666666.93207.peg.2168	fig|6666666.95701.peg.3883
rxn10300_c0	<=>	c0	stearoyl-lipoteichoic acid synthesis (n=24), linked, glucose substituted_c0	(24) cpd00026[c0] + (1) cpd15748[c0] <=> (24) cpd00014[c0] + (1) cpd15757[c0]	fig|6666666.95583.peg.2405	not in model
rxn03333_c0	<=>	c0	3,4-dihydroxyphenylethyleneglycol:NAD+ oxidoreductase_c0	(1) cpd00003[c0] + (1) cpd03306[c0] <=> (1) cpd00004[c0] + (1) cpd00067[c0] + (1) cpd03307[c0]	(fig|6666666.95583.peg.2341) or (fig|6666666.95583.peg.3783) or (fig|6666666.95583.peg.1178) or (fig|6666666.95583.peg.2421)	fig|6666666.93207.peg.2529	(fig|6666666.95701.peg.2521) or (fig|6666666.95701.peg.678) or (fig|6666666.95701.peg.4362) or (fig|6666666.95701.peg.676) or (fig|6666666.95701.peg.675) or (fig|6666666.95701.peg.1823) or (fig|6666666.95701.peg.2499) or (fig|6666666.95701.peg.677) or (fig|6666666.95701.peg.3805) or (fig|6666666.95701.peg.4258) or (fig|6666666.95701.peg.884) or (fig|6666666.95701.peg.947) or (fig|6666666.95701.pe…
rxn06526_c0	<=>	c0	protein-dithiol:NADP+ oxidoreductase_c0	(1) cpd00006[c0] + (1) cpd12072[c0] <=> (1) cpd00005[c0] + (1) cpd00067[c0] + (1) cpd12139[c0]	(fig|6666666.95583.peg.872) or (fig|6666666.95583.peg.723)	fig|6666666.93207.peg.1315	not in model
rxn05543_c0	=>	c0	oligopeptide-transporting ATPase_c0	(1) cpd00001[c0] + (1) cpd00002[c0] + (1) cpd11584[e0] => (1) cpd00008[c0] + (1) cpd00009[c0] + (1) cpd00067[c0] + (1) cpd11584[c0]	fig|6666666.95583.peg.1045	(fig|6666666.93207.peg.2421) or (fig|6666666.93207.peg.1766)	(fig|6666666.95701.peg.1939) or ((fig|6666666.95701.peg.1545) or (fig|6666666.95701.peg.1153) or (fig|6666666.95701.peg.491)) or ((fig|6666666.95701.peg.1941) or (fig|6666666.95701.peg.2341))
rxn01329_c0	<=>	c0	D-mannose 6-phosphate 1,6-phosphomutase_c0	(1) cpd00235[c0] <=> (1) cpd00485[c0]	(fig|6666666.95583.peg.1462) or (fig|6666666.95583.peg.629)	fig|6666666.93207.peg.2248	(fig|6666666.95701.peg.1669) or (fig|6666666.95701.peg.4296)
rxn02507_c0	=>	c0	1-(2-Carboxyphenylamino)-1-deoxy-D-ribulose-5-phosphate carboxy-lyase(cyclizing)_c0	(1) cpd00067[c0] + (1) cpd00956[c0] => (1) cpd00001[c0] + (1) cpd00011[c0] + (1) cpd02210[c0]	fig|6666666.95583.peg.1103	fig|6666666.93207.peg.1173	fig|6666666.95701.peg.4498
rxn10268_c0	=>	c0	isopentadecanoyl-Phosphatidylglycerophosphate phosphohydrolase_c0	(1) cpd00001[c0] + (1) cpd15719[c0] => (1) cpd00009[c0] + (1) cpd00067[c0] + (1) cpd15725[c0]	fig|6666666.95583.peg.1531	fig|6666666.93207.peg.2168	fig|6666666.95701.peg.3883
rxn10341_c0	<=>	c0	anteisopentadecanoyl-cardiolipin synthase_c0	(2) cpd15726[c0] <=> (1) cpd00100[c0] + (1) cpd15798[c0]	(fig|6666666.95583.peg.10) or (fig|6666666.95583.peg.3741) or (fig|6666666.95583.peg.3217)	not in model	(fig|6666666.95701.peg.3950) or (fig|6666666.95701.peg.178)
rxn04046_c0	<=>	c0	Cobalt-precorrin-2 C(20)-methyltransferase_c0	(1) cpd00017[c0] + (2) cpd00067[c0] + (1) cpd08368[c0] <=> (1) cpd00019[c0] + (1) cpd08369[c0]	fig|6666666.95583.peg.36	not in model	(fig|6666666.95701.peg.949) or (fig|6666666.95701.peg.1492)
rxn10220_c0	<=>	c0	isoheptadecanoyl-phosphatidate cytidylyltransferase_c0	(1) cpd00052[c0] + (1) cpd15677[c0] <=> (1) cpd00012[c0] + (1) cpd00067[c0] + (1) cpd15683[c0]	fig|6666666.95583.peg.2487	(fig|6666666.93207.peg.1130) or (fig|6666666.93207.peg.2397)	fig|6666666.95701.peg.3617
rxn05464_c0	=>	c0	trans-Octodec-2-enoyl-ACP:NAD+ oxidoreductase (A-specific)_c0	(1) cpd00004[c0] + (1) cpd00067[c0] + (1) cpd11572[c0] => (1) cpd00003[c0] + (1) cpd11573[c0]	fig|6666666.95583.peg.756	fig|6666666.93207.peg.623	not in model
rxn02862_c0	<=>	c0	O3-Acetyl-L-serine acetate-lyase (adding 3,4-dihydroxypyridin-1-yl)_c0	(1) cpd00722[c0] + (1) cpd01877[c0] <=> (1) cpd00029[c0] + (2) cpd00067[c0] + (1) cpd02715[c0]	fig|6666666.95583.peg.3117	fig|6666666.93207.peg.2370	not in model
rxn10261_c0	<=>	c0	isotetradecanoyl-CDPdiacylglycerol:sn-glycerol-3-phosphate 3-phosphatidyltransferase_c0	(1) cpd00080[c0] + (1) cpd15685[c0] <=> (1) cpd00046[c0] + (1) cpd15718[c0]	fig|6666666.95583.peg.2593	(fig|6666666.93207.peg.1129) or (fig|6666666.93207.peg.1258)	(fig|6666666.95701.peg.3791) or (fig|6666666.95701.peg.2320)
rxn01964_c0	=>	c0	L-serine hydro-lyase [adding 1-C-(indol-3-yl)glycerol 3-phosphate; L-tryptophan and glyceraldehyde-3-phosphate-forming]_c0	(1) cpd00054[c0] + (1) cpd02210[c0] => (1) cpd00001[c0] + (1) cpd00065[c0] + (1) cpd00102[c0]	((fig|6666666.95583.peg.1100) and ((fig|6666666.95583.peg.1101) or (fig|6666666.95583.peg.3671))) or (fig|6666666.95583.peg.1390)	((fig|6666666.93207.peg.2683) and (fig|6666666.93207.peg.601)) or (fig|6666666.93207.peg.573)	(((fig|6666666.95701.peg.3428) or (fig|6666666.95701.peg.4494)) and ((fig|6666666.95701.peg.4495) or (fig|6666666.95701.peg.2293))) or (fig|6666666.95701.peg.1514)
rxn02341_c0	=>	c0	N-[(R)-4'-Phosphopantothenoyl]-L-cysteine carboxy-lyase_c0	(1) cpd00067[c0] + (1) cpd02666[c0] => (1) cpd00011[c0] + (1) cpd00834[c0]	(fig|6666666.95583.peg.3137) and (fig|6666666.95583.peg.3137)	(fig|6666666.93207.peg.1058) and (fig|6666666.93207.peg.1058)	(fig|6666666.95701.peg.2191) and (fig|6666666.95701.peg.2191)
rxn03511_c0	<=>	c0	ADP-D-glycero-D-manno-heptose 6-epimerase_c0	(1) cpd03830[c0] <=> (1) cpd03831[c0]	(fig|6666666.95583.peg.133) or (fig|6666666.95583.peg.2215)	fig|6666666.93207.peg.2259	not in model
rxn01923_c0	=>	c0	2-Methylpropanoyl-CoA:oxygen 2,3-oxidoreductase_c0	(1) cpd00007[c0] + (2) cpd00481[c0] => (2) cpd00001[c0] + (2) cpd02187[c0]	fig|6666666.95583.peg.315	fig|6666666.93207.peg.145	not in model
rxn06591_c0	<=>	c0	L-glutamate-semialdehyde: NADP+ oxidoreductase(L-glutamyl-tRNA(Glu)-forming)_c0	(1) cpd00005[c0] + (1) cpd00067[c0] + (1) cpd12227[c0] <=> (1) cpd00006[c0] + (1) cpd02345[c0] + (1) cpd11912[c0]	fig|6666666.95583.peg.679	fig|6666666.93207.peg.1285	(fig|6666666.95701.peg.1511) or (fig|6666666.95701.peg.3427)
rxn01519_c0	=>	c0	dUTP nucleotidohydrolase_c0	(1) cpd00001[c0] + (1) cpd00358[c0] => (1) cpd00012[c0] + (2) cpd00067[c0] + (1) cpd00299[c0]	(fig|6666666.95583.peg.1797) or (fig|6666666.95583.peg.651)	fig|6666666.93207.peg.1939	(fig|6666666.95701.peg.2323) or (fig|6666666.95701.peg.1808)
rxn05232_c0	=>	c0	2'-Deoxyadenosine 5'-triphosphate:oxydized-thioredoxin 2'-oxidoreductase_c0	(1) cpd00002[c0] + (1) cpd11421[c0] => (1) cpd00001[c0] + (1) cpd00115[c0] + (1) cpd11420[c0]	(fig|6666666.95583.peg.3096) or (fig|6666666.95583.peg.1708) or (fig|6666666.95583.peg.3541) or (fig|6666666.95583.peg.3539)	fig|6666666.93207.peg.183	(fig|6666666.95701.peg.4109) or (fig|6666666.95701.peg.911) or (fig|6666666.95701.peg.603)
rxn06759_c0	<=>	c0	R04649_c0	(1) cpd00112[c0] + (1) cpd12640[c0] <=> (1) cpd00046[c0] + (1) cpd00067[c0] + (1) cpd03661[c0]	fig|6666666.95583.peg.684	fig|6666666.93207.peg.1802	fig|6666666.95701.peg.2140
rxn09108_c0	<=>	c0	Phosphatidylglycerol synthase (n-C12:0)_c0	(1) cpd00080[c0] + (1) cpd15417[c0] <=> (1) cpd00046[c0] + (1) cpd15542[c0]	fig|6666666.95583.peg.2593	(fig|6666666.93207.peg.1129) or (fig|6666666.93207.peg.1258)	(fig|6666666.95701.peg.2320) or (fig|6666666.95701.peg.3791)
rxn14293_c0	<=>	c0	dTDP-4-amino-4,6-dideoxy-D-glucose ammonia-lyase (dTDP-3-oxo-4,6-dideoxy-D-glucose-forming)_c0	(1) cpd02616[c0] <=> (1) cpd00013[c0] + (1) cpd08707[c0]	fig|6666666.95583.peg.1349	not in model	fig|6666666.95701.peg.1343
rxn01513_c0	<=>	c0	ATP:dTMP phosphotransferase_c0	(1) cpd00002[c0] + (1) cpd00067[c0] + (1) cpd00298[c0] <=> (1) cpd00008[c0] + (1) cpd00297[c0]	fig|6666666.95583.peg.2780	fig|6666666.93207.peg.1198	(fig|6666666.95701.peg.2286) or (fig|6666666.95701.peg.1717)
rxn05372_c0	<=>	c0	10-methyl-3-oxo-dodecanoyl-ACP:NADP+ oxidoreductase_c0	(1) cpd00005[c0] + (1) cpd00067[c0] + (1) cpd11508[c0] <=> (1) cpd00006[c0] + (1) cpd11509[c0]	(fig|6666666.95583.peg.3205) or (fig|6666666.95583.peg.1664)	(fig|6666666.93207.peg.1951) or (fig|6666666.93207.peg.1259) or (fig|6666666.93207.peg.116)	(fig|6666666.95701.peg.2044) or (fig|6666666.95701.peg.2903) or (fig|6666666.95701.peg.4182)
rxn06510_c0	<=>	c0	Lauroyl-CoA:acetyl-CoA C-acyltransferase_c0	(1) cpd00022[c0] + (1) cpd01260[c0] <=> (1) cpd00010[c0] + (1) cpd12689[c0]	fig|6666666.95583.peg.1844	not in model	fig|6666666.95701.peg.1852
rxn02186_c0	<=>	c0	2,3-Dihydroxy-3-methylbutanoate:NADP+ oxidoreductase (isomerizing)_c0	(1) cpd00005[c0] + (1) cpd00067[c0] + (1) cpd00668[c0] <=> (1) cpd00006[c0] + (1) cpd02498[c0]	(fig|6666666.95583.peg.159) or (fig|6666666.95583.peg.159)	(fig|6666666.93207.peg.2655) or (fig|6666666.93207.peg.2655)	(fig|6666666.95701.peg.2196) or (fig|6666666.95701.peg.2196)
rxn08307_c0	<=>	c0	CDP-diacylglycerol synthetase (n-C14:0)_c0	(1) cpd00052[c0] + (1) cpd15522[c0] <=> (1) cpd00012[c0] + (1) cpd00067[c0] + (1) cpd15423[c0]	fig|6666666.95583.peg.2487	(fig|6666666.93207.peg.2397) or (fig|6666666.93207.peg.1130)	fig|6666666.95701.peg.3617
rxn05177_c0	=>	c0	thiamine transport via ABC system_c0	(1) cpd00001[c0] + (1) cpd00002[c0] + (1) cpd00305[e0] => (1) cpd00008[c0] + (1) cpd00009[c0] + (1) cpd00067[c0] + (1) cpd00305[c0]	() and () and (fig|6666666.95583.peg.1377)	not in model	not in model
rxn05426_c0	<=>	c0	12-methyl-3-oxo-tridecanoyl-ACP:NADP+ oxidoreductase_c0	(1) cpd00005[c0] + (1) cpd00067[c0] + (1) cpd11562[c0] <=> (1) cpd00006[c0] + (1) cpd11563[c0]	(fig|6666666.95583.peg.1664) or (fig|6666666.95583.peg.3205)	(fig|6666666.93207.peg.116) or (fig|6666666.93207.peg.1951) or (fig|6666666.93207.peg.1259)	(fig|6666666.95701.peg.2044) or (fig|6666666.95701.peg.2903) or (fig|6666666.95701.peg.4182)
rxn01274_c0	=>	c0	(R)-S-Lactoylglutathione hydrolase_c0	(1) cpd00001[c0] + (1) cpd02182[c0] => (1) cpd00042[c0] + (1) cpd00067[c0] + (1) cpd00221[c0]	fig|6666666.95583.peg.2012	fig|6666666.93207.peg.1307	(fig|6666666.95701.peg.2738) or (fig|6666666.95701.peg.133)
rxn02474_c0	<=>	c0	5-amino-6-(5-phosphoribitylamino)uracil:NADP+ 1'-oxidoreductase_c0	(1) cpd00006[c0] + (1) cpd02720[c0] <=> (1) cpd00005[c0] + (1) cpd00067[c0] + (1) cpd00931[c0]	(fig|6666666.95583.peg.1670) or (fig|6666666.95583.peg.1670)	(fig|6666666.93207.peg.389) or (fig|6666666.93207.peg.389)	((fig|6666666.95701.peg.1922) or (fig|6666666.95701.peg.4402)) or ((fig|6666666.95701.peg.4402) or (fig|6666666.95701.peg.1922))
rxn02230_c0	<=>	c0	3-mercaptopyruvate:cyanide sulfurtransferase_c0	(1) cpd00150[c0] + (1) cpd00706[c0] <=> (1) cpd00020[c0] + (1) cpd00067[c0] + (1) cpd01211[c0]	fig|6666666.95583.peg.2685	fig|6666666.93207.peg.2375	not in model
rxn08657_c0	=>	c0	Glycolate oxidase_c0	(1) cpd00139[c0] + (1) cpd15352[c0] => (1) cpd00040[c0] + (1) cpd15353[c0]	() and (fig|6666666.95583.peg.3612) and ((fig|6666666.95583.peg.3611) or (fig|6666666.95583.peg.1248))	not in model	() and () and (fig|6666666.95701.peg.1674)
rxn12645_c0	<=>	c0	methionyl aminopeptidase_c0	(1) cpd00001[c0] + (1) cpd11581[c0] <=> (1) cpd00033[c0] + (1) cpd00132[c0]	(fig|6666666.95583.peg.3691) or (fig|6666666.95583.peg.2527)	(fig|6666666.93207.peg.1816) or (fig|6666666.93207.peg.2685) or (fig|6666666.93207.peg.436) or (fig|6666666.93207.peg.1303)	fig|6666666.95701.peg.3919
rxn05306_c0	<=>	c0	TRANS-RXNBWI-115637.ce.maizeexp.PHE_c0	(1) cpd00066[e0] + (1) cpd00067[e0] <=> (1) cpd00066[c0] + (1) cpd00067[c0]	() and (fig|6666666.95583.peg.1567)	(fig|6666666.93207.peg.2428) and ()	not in model
rxn01019_c0	=>	c0	Carbamoyl-phosphate:L-ornithine carbamoyltransferase_c0	(1) cpd00064[c0] + (1) cpd00146[c0] => (1) cpd00009[c0] + (1) cpd00067[c0] + (1) cpd00274[c0]	(fig|6666666.95583.peg.3086) or (fig|6666666.95583.peg.3551)	fig|6666666.93207.peg.574	fig|6666666.95701.peg.1668
rxn05518_c0	<=>	c0	cellobiose transport via PEP:Pyr PTS_c0	(1) cpd00061[c0] + (1) cpd00158[e0] <=> (1) cpd00020[c0] + (1) cpd02760[c0]	() and ((fig|6666666.95583.peg.2433) or (fig|6666666.95583.peg.1295))	not in model	not in model
rxn09448_c0	=>	c0	fatty-acid--CoA ligase (octadecenoate)_c0	(1) cpd00002[c0] + (1) cpd00010[c0] + (1) cpd15269[c0] => (1) cpd00012[c0] + (1) cpd00018[c0] + (1) cpd15274[c0]	(fig|6666666.95583.peg.2470) or (fig|6666666.95583.peg.1944) or (fig|6666666.95583.peg.254) or (fig|6666666.95583.peg.3525) or (fig|6666666.95583.peg.3285) or (fig|6666666.95583.peg.259) or (fig|6666666.95583.peg.1032) or (fig|6666666.95583.peg.255)	(fig|6666666.93207.peg.1361) or (fig|6666666.93207.peg.1440) or (fig|6666666.93207.peg.270) or (fig|6666666.93207.peg.1135)	(fig|6666666.95701.peg.4181) or (fig|6666666.95701.peg.2013) or (fig|6666666.95701.peg.1690) or (fig|6666666.95701.peg.4439) or (fig|6666666.95701.peg.3810)
rxn09208_c0	=>	c0	Phosphatidylserine syntase (n-C16:0)_c0	(1) cpd00054[c0] + (1) cpd15419[c0] => (1) cpd00046[c0] + (2) cpd00067[c0] + (1) cpd15555[c0]	fig|6666666.95583.peg.1539	fig|6666666.93207.peg.2221	not in model
rxn05439_c0	=>	c0	5-methyl-trans-hex-2-enoyl-ACP:NAD+ oxidoreductase (A-specific)_c0	(1) cpd00004[c0] + (1) cpd00067[c0] + (1) cpd11523[c0] => (1) cpd00003[c0] + (1) cpd11524[c0]	fig|6666666.95583.peg.756	fig|6666666.93207.peg.623
rxn10211_c0	=>	c0	palmitoyl-1-acylglycerol-3-phosphate O-acyltransferase_c0	(1) cpd00134[c0] + (1) cpd15327[c0] => (1) cpd00010[c0] + (1) cpd15524[c0]	fig|6666666.95583.peg.2617	(fig|6666666.93207.peg.1375) or (fig|6666666.93207.peg.1131)	fig|6666666.95701.peg.529
rxn00202_c0	<=	c0	acetyl-CoA:2-oxoglutarate C-acetyltransferase (thioester-hydrolysing, carboxymethyl forming)_c0	(1) cpd00010[c0] + (1) cpd00067[c0] + (1) cpd00919[c0] <= (1) cpd00001[c0] + (1) cpd00022[c0] + (1) cpd00024[c0]	(fig|6666666.95583.peg.1435) or (fig|6666666.95583.peg.1436)	(fig|6666666.93207.peg.2463) or (fig|6666666.93207.peg.941)	(fig|6666666.95701.peg.246) or (fig|6666666.95701.peg.245) or (fig|6666666.95701.peg.607)
rxn01603_c0	=>	c0	7,8-dihydropteroate:L-glutamate ligase (ADP-forming)_c0	(1) cpd00002[c0] + (1) cpd00023[c0] + (1) cpd00683[c0] => (1) cpd00008[c0] + (1) cpd00009[c0] + (1) cpd00067[c0] + (1) cpd00330[c0]	(fig|6666666.95583.peg.2021) and (fig|6666666.95583.peg.2021)	(fig|6666666.93207.peg.1622) and (fig|6666666.93207.peg.1622)	(fig|6666666.95701.peg.1098) and (fig|6666666.95701.peg.1098)
rxn02788_c0	=>	c0	R03966_c0	(1) cpd01644[c0] => (1) cpd02183[c0]	fig|6666666.95583.peg.3088	fig|6666666.93207.peg.1046	not in model
rxn00055_c0	<=>	c0	S-adenosyl-L-methionine:S-adenosyl-L-methionine 3-amino-3-carboxypropyltransferase_c0	(3) cpd00017[c0] <=> (4) cpd00067[c0] + (3) cpd00147[c0] + (1) cpd03158[c0]	fig|6666666.95583.peg.2770	fig|6666666.93207.peg.1291	(fig|6666666.95701.peg.2673) or (fig|6666666.95701.peg.3029) or (fig|6666666.95701.peg.830) or (fig|6666666.95701.peg.4147)
rxn00905_c0	<=>	c0	2-dehydropantoate formaldehyde-lyase (3-methyl-2-oxobutanoate-forming)_c0	(1) cpd00712[c0] <=> (1) cpd00055[c0] + (1) cpd00123[c0]	(fig|6666666.95583.peg.1999) or (fig|6666666.95583.peg.2837)	(fig|6666666.93207.peg.2277) or (fig|6666666.93207.peg.1421)	fig|6666666.95701.peg.429
rxn05456_c0	<=>	c0	14-methyl-pentadecanoyl-ACP:[acyl-carrier-protein] transferase_c0	(1) cpd00010[c0] + (2) cpd00067[c0] + (1) cpd11569[c0] <=> (1) cpd11441[c0] + (1) cpd11493[c0]	(fig|6666666.95583.peg.2292) or (fig|6666666.95583.peg.256) or (fig|6666666.95583.peg.253)	fig|6666666.93207.peg.718	fig|6666666.95701.peg.2904
rxn09112_c0	<=>	c0	Phosphatidylglycerol synthase (n-C16:1)_c0	(1) cpd00080[c0] + (1) cpd15418[c0] <=> (1) cpd00046[c0] + (1) cpd15546[c0]	fig|6666666.95583.peg.2593	(fig|6666666.93207.peg.1129) or (fig|6666666.93207.peg.1258)	(fig|6666666.95701.peg.3791) or (fig|6666666.95701.peg.2320)
rxn00157_c0	<=>	c0	Acetyl-CoA:formate C-acetyltransferase_c0	(1) cpd00022[c0] + (1) cpd00047[c0] <=> (1) cpd00010[c0] + (1) cpd00020[c0]	((fig|6666666.95583.peg.3771) or (fig|6666666.95583.peg.3404) or (fig|6666666.95583.peg.3111)) or ((fig|6666666.95583.peg.3772) or (fig|6666666.95583.peg.3403) or (fig|6666666.95583.peg.3112))	not in model	(fig|6666666.95701.peg.2564) or (fig|6666666.95701.peg.2563)
rxn03194_c0	<=>	c0	(S)-2-Aceto-2-hydroxybutanoate pyruvate-lyase (carboxylating)_c0	(1) cpd00094[c0] + (1) cpd03049[c0] <=> (1) cpd00056[c0] + (1) cpd00498[c0]	((fig|6666666.95583.peg.1303) or (fig|6666666.95583.peg.161) or (fig|6666666.95583.peg.2224) or (fig|6666666.95583.peg.509)) and ((fig|6666666.95583.peg.1304) or (fig|6666666.95583.peg.160))	(fig|6666666.93207.peg.1189) and (fig|6666666.93207.peg.1190)	((fig|6666666.95701.peg.2771) or (fig|6666666.95701.peg.2201)) and (fig|6666666.95701.peg.2772)
rxn00689_c0	=>	c0	Tetrahydrofolate:L-glutamate gamma-ligase (ADP-forming)_c0	(1) cpd00002[c0] + (1) cpd00023[c0] + (1) cpd00087[c0] => (1) cpd00008[c0] + (1) cpd00009[c0] + (1) cpd00067[c0] + (1) cpd06227[c0]	(fig|6666666.95583.peg.2021) and (fig|6666666.95583.peg.2021)	(fig|6666666.93207.peg.1622) and (fig|6666666.93207.peg.1622)	(fig|6666666.95701.peg.1098) and (fig|6666666.95701.peg.1098)
rxn01286_c0	=>	c0	D-Glyceraldehyde:NAD+ oxidoreductase_c0	(1) cpd00001[c0] + (1) cpd00003[c0] + (1) cpd00448[c0] => (1) cpd00004[c0] + (2) cpd00067[c0] + (1) cpd00223[c0]	fig|6666666.95583.peg.1015	(fig|6666666.93207.peg.287) or (fig|6666666.93207.peg.2289)	not in model
rxn01236_c0	<=>	c0	ATP:butanoate 1-phosphotransferase_c0	(1) cpd00002[c0] + (1) cpd00211[c0] <=> (1) cpd00008[c0] + (1) cpd01662[c0]	fig|6666666.95583.peg.932	not in model	fig|6666666.95701.peg.1206
rxn05289_c0	<=>	c0	NADPH:oxidized-thioredoxin oxidoreductase_c0	(1) cpd00005[c0] + (1) cpd00067[c0] + (1) cpd11420[c0] <=> (1) cpd00006[c0] + (1) cpd11421[c0]	(fig|6666666.95583.peg.2585) or (fig|6666666.95583.peg.2801)	(fig|6666666.93207.peg.307) or (fig|6666666.93207.peg.32) or (fig|6666666.93207.peg.1168)	fig|6666666.95701.peg.335
rxn05467_c0	<=>	c0	CO2 transporter via diffusion_c0	(1) cpd00011[e0] <=> (1) cpd00011[c0]
rxn00117_c0	<=>	c0	ATP:UDP phosphotransferase_c0	(1) cpd00002[c0] + (1) cpd00014[c0] <=> (1) cpd00008[c0] + (1) cpd00062[c0]	fig|6666666.95583.peg.2910	fig|6666666.93207.peg.363	fig|6666666.95701.peg.69
rxn05343_c0	=>	c0	Octanoyl-[acyl-carrier protein]:malonyl-[acyl-carrier-protein] C-acyltransferase (decarboxylating)_c0	(1) cpd11470[c0] + (1) cpd11492[c0] => (1) cpd00011[c0] + (1) cpd11487[c0] + (1) cpd11493[c0]	((fig|6666666.95583.peg.498) or (fig|6666666.95583.peg.1666)) and ((fig|6666666.95583.peg.617) or (fig|6666666.95583.peg.1030) or (fig|6666666.95583.peg.1035) or (fig|6666666.95583.peg.1663))	(fig|6666666.93207.peg.367) and (fig|6666666.93207.peg.118)	((fig|6666666.95701.peg.2907) and (fig|6666666.95701.peg.2902)) or (fig|6666666.95701.peg.2198)
rxn05425_c0	=>	c0	10-methyl-undecanoyl-ACP:malonyl-[acyl-carrier-protein] C-acyltransferase (decarboxylating)_c0	(1) cpd11492[c0] + (1) cpd11561[c0] => (1) cpd00011[c0] + (1) cpd11493[c0] + (1) cpd11562[c0]	((fig|6666666.95583.peg.1030) or (fig|6666666.95583.peg.617) or (fig|6666666.95583.peg.1035) or (fig|6666666.95583.peg.1663)) and ((fig|6666666.95583.peg.1666) or (fig|6666666.95583.peg.498))	(fig|6666666.93207.peg.367) and (fig|6666666.93207.peg.118)	(fig|6666666.95701.peg.2907) and (fig|6666666.95701.peg.2902)
rxn05736_c0	=>	c0	acyl-coenzyme A ligase_c0	(1) cpd00002[c0] + (1) cpd00010[c0] + (1) cpd03847[c0] => (1) cpd00012[c0] + (1) cpd00018[c0] + (1) cpd00067[c0] + (1) cpd01695[c0]	(fig|6666666.95583.peg.255) or (fig|6666666.95583.peg.1944) or (fig|6666666.95583.peg.254) or (fig|6666666.95583.peg.2470) or (fig|6666666.95583.peg.3285) or (fig|6666666.95583.peg.3525) or (fig|6666666.95583.peg.1032) or (fig|6666666.95583.peg.259)	(fig|6666666.93207.peg.1361) or (fig|6666666.93207.peg.1440) or (fig|6666666.93207.peg.270) or (fig|6666666.93207.peg.1135)	(fig|6666666.95701.peg.2013) or (fig|6666666.95701.peg.4181) or (fig|6666666.95701.peg.4439) or (fig|6666666.95701.peg.3810) or (fig|6666666.95701.peg.1690)
rxn01641_c0	<=>	c0	5-Formiminotetrahydrofolate:L-glutamate N-formiminotransferase_c0	(1) cpd00023[c0] + (1) cpd00502[c0] <=> (1) cpd00087[c0] + (1) cpd00344[c0]	fig|6666666.95583.peg.3181	(fig|6666666.93207.peg.2369) or (fig|6666666.93207.peg.699)	fig|6666666.95701.peg.2754
rxn11663_c0	<=>	c0	4-(phosphonooxy)threonine:NAD oxidoreductase_c0	(1) cpd00003[c0] + (1) cpd03607[c0] <=> (1) cpd00004[c0] + (1) cpd00011[c0] + (1) cpd08449[c0]	(fig|6666666.95583.peg.754) or (fig|6666666.95583.peg.1001)	fig|6666666.93207.peg.1182	(fig|6666666.95701.peg.1224) or (fig|6666666.95701.peg.3106)
rxn00493_c0	<=>	c0	L-Phenylalanine:2-oxoglutarate aminotransferase_c0	(1) cpd00024[c0] + (1) cpd00066[c0] <=> (1) cpd00023[c0] + (1) cpd00143[c0]	((fig|6666666.95583.peg.8) or (fig|6666666.95583.peg.1122)) or (() and (fig|6666666.95583.peg.1712)) or (fig|6666666.95583.peg.2315)	(fig|6666666.93207.peg.354) and (fig|6666666.93207.peg.354)	(fig|6666666.95701.peg.2165) or (() and (fig|6666666.95701.peg.2691))
rxn00933_c0	<=>	c0	proline racemase_c0	(1) cpd00129[c0] <=> (1) cpd00567[c0]	fig|6666666.95583.peg.1016	not in model	not in model
rxn00293_c0	<=>	c0	UTP:N-acetyl-alpha-D-glucosamine-1-phosphate uridylyltransferase_c0	(1) cpd00062[c0] + (1) cpd02611[c0] <=> (1) cpd00012[c0] + (1) cpd00037[c0]	(fig|6666666.95583.peg.1772) and (fig|6666666.95583.peg.1772)	(fig|6666666.93207.peg.1059) and (fig|6666666.93207.peg.1059)	((fig|6666666.95701.peg.1115) and (fig|6666666.95701.peg.1115)) or ((fig|6666666.95701.peg.2441) or (fig|6666666.95701.peg.3061))
rxn05383_c0	<=>	c0	3-methylbutanoyl-CoA:[acyl-carrier-protein] transferase_c0	(1) cpd01882[c0] + (1) cpd11493[c0] <=> (1) cpd00010[c0] + (1) cpd00067[c0] + (1) cpd11520[c0]	(fig|6666666.95583.peg.256) or (fig|6666666.95583.peg.2292) or (fig|6666666.95583.peg.253)	fig|6666666.93207.peg.718	fig|6666666.95701.peg.2904
rxn10196_c0	<=>	c0	Teichoic acid (D-alanine substituted) export_c0	(1) cpd15663[c0] + (1) cpd15666[c0] <=> (1) cpd00067[c0] + (1) cpd00286[c0] + (1) cpd15668[c0]	(fig|6666666.95583.peg.1467) and ()	(fig|6666666.93207.peg.1704) and (fig|6666666.93207.peg.1706)	((fig|6666666.95701.peg.4111) or (fig|6666666.95701.peg.4303) or (fig|6666666.95701.peg.171) or (fig|6666666.95701.peg.395)) and (fig|6666666.95701.peg.4302)
rxn00839_c0	<=>	c0	ATP:dADP phosphotransferase_c0	(1) cpd00002[c0] + (1) cpd00177[c0] <=> (1) cpd00008[c0] + (1) cpd00115[c0]	fig|6666666.95583.peg.2910	fig|6666666.93207.peg.363	fig|6666666.95701.peg.69
rxn05394_c0	=>	c0	9-methyl-3-hydroxy-decanoyl-ACP hydro-lyase_c0	(1) cpd11530[c0] => (1) cpd11531[c0] + (1) cpd00001[c0]
rxn03916_c0	=>	c0	ATP:D-glycero-beta-D-manno-heptose 1-phosphate adenylyltransferase_c0	(1) cpd04920[c0] + (1) cpd00002[c0] => (1) cpd00012[c0] + (1) cpd03830[c0]		fig|6666666.93207.peg.2258	not in model
rxn08620_c0	=>	c0	glucosyltransferase III (LPS core synthesis)_c0	(1) cpd00026[c0] + (1) cpd15475[c0] => (1) cpd15477[c0] + (1) cpd00014[c0]			not in model
rxn08688_c0	<=	c0	Hydrogen sulfide oxidation_c0	(1) cpd00239[c0] + (2) cpd00007[c0] <= (1) cpd00067[c0] + (1) cpd00048[c0]		not in model
rxn05381_c0	=>	c0	14-methyl-3-hydroxy-hexa-decanoyl-ACP hydro-lyase_c0	(1) cpd11517[c0] => (1) cpd11518[c0] + (1) cpd00001[c0]
rxn00224_c0	=>	c0	protoheme ferro-lyase (protoporphyrin-forming)_c0	(1) cpd10515[c0] + (1) cpd01476[c0] => (2) cpd00067[c0] + (1) cpd00028[c0]		fig|6666666.93207.peg.1679
rxn08709_c0	=>	c0	LPS heptose kinase II (LPS core synthesis)_c0	(1) cpd15488[c0] + (1) cpd00002[c0] => (1) cpd00067[c0] + (1) cpd15550[c0] + (1) cpd00008[c0]			not in model
rxn10473_c0	<=	c0	chloride (Cl-1) transport via diffusion (extracellular to periplasm)_c0	(1) cpd00099[c0] <= (1) cpd00099[e0]		fig|6666666.93207.peg.1772	fig|6666666.95701.peg.2207
rxn01644_c0	=>	c0	L-Aspartate-4-semialdehyde hydro-lyase (adding pyruvate and cyclizing)_c0	(1) cpd00346[c0] + (1) cpd00020[c0] => (1) cpd02120[c0] + (2) cpd00001[c0] + (1) cpd00067[c0]
rxn03159_c0	=>	c0	UDP-2,3-bis(3-hydroxytetradecanoyl)glucosamine:2,3-bis-(3-hydroxytetradecanoyl)-alpha-D-glucosaminyl-1-phosphate 2,3-bis(3-hydroxytetradecanoyl)-glucosaminyltransferase_c0	(1) cpd02930[c0] + (1) cpd02835[c0] => (1) cpd03002[c0] + (1) cpd00014[c0]		fig|6666666.93207.peg.337	not in model
rxn05645_c0	=>	c0	riboflavin transport in via proton symport_c0	(1) cpd00067[e0] + (1) cpd00220[e0] => (1) cpd00067[c0] + (1) cpd00220[c0]		not in model	fig|6666666.95701.peg.4400
rxn09436_c0	<=	c0	fatty-acyl-ACP synthase (n-C14:0ACP), mitochondrial_c0	(1) cpd11492[c0] + (1) cpd11468[c0] + (2) cpd00005[c0] + (2) cpd00067[c0] <= (1) cpd11493[c0] + (2) cpd00006[c0] + (1) cpd00001[c0] + (1) cpd00011[c0] + (1) cpd11466[c0]			not in model
rxn05651_c0	=>	c0	sulfate transport in via proton symport_c0	(1) cpd00067[e0] + (1) cpd00048[e0] => (1) cpd00048[c0] + (1) cpd00067[c0]		fig|6666666.93207.peg.1045
rxn06848_c0	<=	c0	R05075_c0	(1) cpd11493[c0] + (1) cpd03587[c0] <= (1) cpd03736[c0] + (1) cpd11466[c0]			not in model
rxn05255_c0	=>	c0	folate transport via proton simport_c0	(1) cpd00393[e0] + (1) cpd00067[e0] => (1) cpd00393[c0] + (1) cpd00067[c0]		not in model	not in model
rxn03397_c0	=>	c0	UDP-L-rhamnose:flavonol-3-O-D-glucoside L-rhamnosyltransferase_c0	(1) cpd00017[c0] + (1) cpd03447[c0] => (1) cpd00019[c0] + (1) cpd00067[c0] + (1) cpd03448[c0]		not in model	fig|6666666.95701.peg.1701
rxn05373_c0	=>	c0	10-methyl-3-hydroxy-dodecanoyl-ACP hydro-lyase_c0	(1) cpd11509[c0] => (1) cpd11510[c0] + (1) cpd00001[c0]
rxn03164_c0	=>	c0	UDP-N-acetylmuramoyl-L-alanyl-D-glutamyl-meso-2,6-diaminoheptanedioate:D-alanyl-D-alanine ligase(ADP-forming)_c0	(1) cpd00002[c0] + (1) cpd02964[c0] + (1) cpd00731[c0] => (1) cpd00008[c0] + (1) cpd00009[c0] + (1) cpd02968[c0] + (1) cpd00067[c0]
rxn00440_c0	=>	c0	ATP:thiamine diphosphotransferase_c0	(1) cpd00002[c0] + (1) cpd00305[c0] => (1) cpd00056[c0] + (1) cpd00067[c0] + (1) cpd00018[c0]			fig|6666666.95701.peg.2761
rxn02269_c0	=>	c0	(S)-3-methyl-2-oxopentanoate:NAD+ 2-oxidoreductase (CoA-methylbutanoylating)_c0	(1) cpd00508[c0] + (1) cpd00010[c0] + (1) cpd00003[c0] => (1) cpd00004[c0] + (1) cpd00011[c0] + (1) cpd00760[c0]			not in model
rxn10474_c0	<=	c0	cobalt (Co+2) transport via diffusion (extracellular to periplasm)_c0	(1) cpd00149[c0] <= (1) cpd00149[e0]		(fig|6666666.93207.peg.1214) or (fig|6666666.93207.peg.1594)
rxn09225_c0	=>	c0	rhamnosyltransferase I (LPS core biosynthesis)_c0	(4) cpd00067[c0] + (1) cpd02113[c0] + (1) cpd15492[c0] => (1) cpd00297[c0] + (1) cpd15489[c0]			not in model
rxn05386_c0	=>	c0	5-methyl-3-hydroxy-hexanoyl-ACP hydro-lyase_c0	(1) cpd11522[c0] => (1) cpd00001[c0] + (1) cpd11523[c0]
rxn08708_c0	=>	c0	LPS heptose kinase I (LPS core synthesis)_c0	(1) cpd15484[c0] + (1) cpd00002[c0] => (1) cpd00008[c0] + (1) cpd15549[c0] + (4) cpd00067[c0]			not in model
rxn03393_c0	=>	c0	3-octaprenyl-4-hydroxybenzoate carboxy-lyase_c0	(1) cpd00067[c0] + (1) cpd03443[c0] => (1) cpd03444[c0] + (1) cpd00011[c0]		not in model
rxn08713_c0	=>	c0	heptosyltransferase IV (LPS core synthesis)_c0	(1) cpd15477[c0] + (1) cpd03831[c0] => (1) cpd00008[c0] + (1) cpd15432[c0]			not in model
rxn06723_c0	<=	c0	(3R)-3-hydroxymyristoyl-[acyl-carrier protein]:UDP-3-O-[(3R)-3-hydroxymyristoyl]-alpha-D-glucosamine N-acetyltransferase_c0	(1) cpd11493[c0] + (1) cpd02835[c0] <= (1) cpd03584[c0] + (1) cpd11484[c0]		fig|6666666.93207.peg.1191	not in model
rxn00851_c0	=>	c0	D-alanine:D-alanine ligase (ADP-forming)_c0	(1) cpd00002[c0] + (2) cpd00117[c0] => (1) cpd00067[c0] + (1) cpd00731[c0] + (1) cpd00008[c0] + (1) cpd00009[c0]		fig|6666666.93207.peg.1268	fig|6666666.95701.peg.1015
rxn10094_c0	=>	c0	S-adenosylmethione:2-demethylmenaquinone methyltransferase_c0	(1) cpd00017[c0] + (1) cpd15352[c0] => (1) cpd15500[c0] + (1) cpd00019[c0] + (1) cpd00067[c0]			fig|6666666.95701.peg.1701
rxn03918_c0	=>	c0	ATP:D-glycero-beta-D-manno-heptose 7-phosphate 1-phosphotransferase_c0	(1) cpd04918[c0] + (1) cpd00002[c0] => (1) cpd08316[c0] + (1) cpd00067[c0] + (1) cpd00008[c0]		fig|6666666.93207.peg.2258	not in model
rxn03146_c0	=>	c0	UDP-3-O-[(3R)-3-hydroxymyristoyl]-N-acetylglucosamine amidohydrolase_c0	(1) cpd00001[c0] + (1) cpd02886[c0] => (1) cpd03584[c0] + (1) cpd00029[c0]		fig|6666666.93207.peg.382	not in model
rxn08954_c0	=>	c0	3-deoxy-D-manno-octulosonic acid transferase III (LPS core biosynthesis)_c0	(1) cpd15550[c0] + (1) cpd02546[c0] => (1) cpd15492[c0] + (1) cpd00067[c0] + (1) cpd00046[c0]			not in model
rxn13388_c0	<=	c0	spermidine:oxygen oxidoreductase (spermidine-forming)_c0	(1) cpd00558[c0] + (1) cpd00007[c0] + (1) cpd00001[c0] <= (1) cpd00264[c0] + (1) cpd00025[c0] + (1) cpd01504[c0]		not in model	not in model
rxn05398_c0	=>	c0	11-methyl-3-hydroxy-dodecanoyl-ACP hydro-lyase_c0	(1) cpd11534[c0] => (1) cpd11535[c0] + (1) cpd00001[c0]
rxn08333_c0	=>	c0	1,4-dihydroxy-2-naphthoate octaprenyltransferase_c0	(1) cpd02295[c0] + (1) cpd02557[c0] => (1) cpd00011[c0] + (1) cpd15353[c0] + (1) cpd00012[c0]
rxn02929_c0	<=	c0	2,3,4,5-Tetrahydrodipicolinate:NADP+ oxidoreductase_c0	(1) cpd02465[c0] + (1) cpd00006[c0] <= (1) cpd00067[c0] + (1) cpd00005[c0] + (1) cpd02120[c0]
rxn09532_c0	<=	c0	acyl carrier protein synthase, mitochondrial_c0	(1) cpd00010[c0] + (1) cpd00001[c0] <= (1) cpd00834[c0] + (1) cpd00045[c0] + (2) cpd00067[c0]		not in model	not in model
rxn10954_c0	=>	c0	Fatty acid biosynthesis (n-C18:0)_c0	(16) cpd00005[c0] + (15) cpd00067[c0] + (1) cpd11488[c0] + (7) cpd11492[c0] => (16) cpd00006[c0] + (7) cpd11493[c0] + (1) cpd15268[c0] + (8) cpd00001[c0] + (7) cpd00011[c0]			not in model
rxn08710_c0	=>	c0	RXN0-5118.c_c0	(1) cpd03831[c0] + (1) cpd03587[c0] + (3) cpd00067[c0] => (1) cpd00008[c0] + (1) cpd15485[c0]			not in model
rxn03182_c0	=>	c0	CMP-3-deoxy-D-manno-oct-2-ulosonate:lipid IVA 3-deoxy-D-manno-oct-2-ulosonate transferase_c0	(1) cpd02546[c0] + (1) cpd02993[c0] => (1) cpd03585[c0] + (1) cpd00067[c0] + (1) cpd00046[c0]			not in model
rxn02303_c0	=>	c0	Coproporphyrinogen:oxygen oxidoreductase(decarboxylating)_c0	(1) cpd00007[c0] + (2) cpd00067[c0] + (1) cpd02083[c0] => (2) cpd00001[c0] + (2) cpd00011[c0] + (1) cpd00791[c0]		fig|6666666.93207.peg.1342	(fig|6666666.95701.peg.3719) or (fig|6666666.95701.peg.2991)
rxn01207_c0	=>	c0	4-methyl-2-oxopentanoate:NAD+ oxidoreductase (CoA-mehtylpropanoylating)_c0	(1) cpd00200[c0] + (1) cpd00003[c0] + (1) cpd00010[c0] => (1) cpd00004[c0] + (1) cpd00011[c0] + (1) cpd01882[c0]
rxn05369_c0	=>	c0	8-methyl-3-hydroxy-decanoyl-ACP hydro-lyase_c0	(1) cpd11505[c0] => (1) cpd00001[c0] + (1) cpd11506[c0]
rxn05406_c0	=>	c0	15-methyl-3-hydroxy-hexa-decanoyl-ACP hydro-lyase_c0	(1) cpd11542[c0] => (1) cpd00001[c0] + (1) cpd11543[c0]
rxn05893_c0	=>	c0	Ammonia:ferredoxin oxidoreductase_c0	(6) cpd11621[c0] + (2) cpd00001[c0] + (1) cpd00013[c0] => (6) cpd11620[c0] + (8) cpd00067[c0] + (1) cpd00075[c0]			not in model
rxn02831_c0	=>	c0	O-Succinylbenzoate:CoA ligase (AMP-forming)_c0	(1) cpd01772[c0] + (1) cpd00010[c0] + (1) cpd00002[c0] => (1) cpd00067[c0] + (1) cpd00012[c0] + (1) cpd00018[c0] + (1) cpd02021[c0]
rxn13477_c0	=>	c0	(2E,6E)-farnesyl-diphosphate:isopentenyl-diphosphate farnesyltranstransferase (adding 3 isopentenyl units)_c0	(3) cpd00113[c0] + (1) cpd00350[c0] => (1) cpd00906[c0] + (3) cpd00067[c0] + (3) cpd00012[c0]
rxn02774_c0	=>	c0	S-Adenosyl-L-methionine:uroporphyrin-III C-methyltransferase_c0	(1) cpd01620[c0] + (1) cpd00003[c0] => (2) cpd00067[c0] + (1) cpd00004[c0] + (1) cpd03426[c0]		(fig|6666666.93207.peg.2333) or (fig|6666666.93207.peg.150)	fig|6666666.95701.peg.1512
rxn11946_c0	=>	c0	R05614_c0	(1) cpd00017[c0] + (1) cpd03449[c0] => (1) cpd00019[c0] + (1) cpd15560[c0] + (1) cpd00067[c0]		not in model
rxn05361_c0	=>	c0	4-methyl-3-hydroxy-hexanoyl-ACP hydro-lyase_c0	(1) cpd11497[c0] => (1) cpd00001[c0] + (1) cpd11498[c0]
rxn01152_c0	<=	c0	D-arabinose aldose-ketose-isomerase_c0	(1) cpd00185[c0] <= (1) cpd00258[c0]		not in model	not in model
rxn02832_c0	<=	c0	(1R,6R)-6-hydroxy-2-succinylcyclohexa-2,4-diene-1-carboxylate hydrolyase (2-succinylbenzoate-forming)_c0	(1) cpd00001[c0] + (1) cpd01772[c0] <= (1) cpd03451[c0]
rxn01256_c0	=>	c0	Chorismate pyruvatemutase_c0	(1) cpd00216[c0] => (1) cpd00219[c0]
rxn03395_c0	=>	c0	S-adenosyl-L-methionine:3-(all-trans-octaprenyl)benzene-1,2-diol 2-O-methyltransferase_c0	(1) cpd03445[c0] + (1) cpd00017[c0] => (1) cpd00067[c0] + (1) cpd03446[c0] + (1) cpd00019[c0]		not in model
rxn00541_c0	<=	c0	L-threonine acetaldehyde-lyase (glycine-forming)_c0	(1) cpd00161[c0] <= (1) cpd00071[c0] + (1) cpd00033[c0]		not in model	fig|6666666.95701.peg.446
rxn01265_c0	<=	c0	Nicotinate D-ribonucleotide:diphosphate phosphoribosyltransferase_c0	(1) cpd00873[c0] + (1) cpd00012[c0] <= (1) cpd00218[c0] + (1) cpd00103[c0]		fig|6666666.93207.peg.923	fig|6666666.95701.peg.4279
rxn01258_c0	=>	c0	chorismate hydroxymutase_c0	(1) cpd00216[c0] => (1) cpd00658[c0]
rxn03439_c0	=>	c0	CMP-3-deoxy-D-manno-oct-2-ulosonate:(KDO)-lipid IVA 3-deoxy-D-manno-oct-2-ulosonate transferase_c0	(1) cpd03585[c0] + (1) cpd02546[c0] => (1) cpd00046[c0] + (1) cpd00067[c0] + (1) cpd03586[c0]			not in model
rxn12225_c0	=>	c0	2-octaprenylphenol hydroxylase_c0	(1) cpd00007[c0] + (2) cpd03444[c0] => (2) cpd03445[c0]		not in model
rxn02898_c0	=>	c0	O-Succinylbenzoyl-CoA 1,4-dihydroxy-2-naphthoate-lyase_c0	(1) cpd02021[c0] => (1) cpd00010[c0] + (1) cpd02295[c0]
rxn08712_c0	=>	c0	heptosyltransferase III (LPS core synthesis)_c0	(1) cpd03831[c0] + (1) cpd15549[c0] => (1) cpd15488[c0] + (1) cpd00008[c0]			not in model
rxn00139_c0	<=	c0	AMP:diphosphate phospho-D-ribosyltransferase_c0	(1) cpd00018[c0] + (1) cpd00012[c0] + (1) cpd00067[c0] <= (1) cpd00103[c0] + (1) cpd00128[c0]		fig|6666666.93207.peg.2682	fig|6666666.95701.peg.2735
rxn12008_c0	<=	c0	R05611_c0	(1) cpd02557[c0] + (1) cpd00012[c0] + (1) cpd00067[c0] <= (1) cpd00113[c0] + (1) cpd02590[c0]
rxn04464_c0	=>	c0	5,10-methylenetetrahydrofolate,NADPH:dUMP C-methyltransferase_c0	(1) cpd00982[c0] + (1) cpd00299[c0] + (1) cpd00125[c0] => (1) cpd00067[c0] + (1) cpd00298[c0] + (1) cpd00015[c0] + (1) cpd00087[c0]		not in model	not in model
rxn02304_c0	=>	c0	protoporphyrinogen-IX:oxygen oxidoreductase_c0	(3) cpd00007[c0] + (2) cpd00791[c0] => (2) cpd01476[c0] + (6) cpd00001[c0]
rxn01151_c0	<=	c0	3-deoxy-D-manno-octulosonate D-arabinose-lyase (pyruvate-forming)_c0	(1) cpd00875[c0] <= (1) cpd00020[c0] + (1) cpd00185[c0]		not in model	not in model
rxn05402_c0	=>	c0	13-methyl-3-hydroxy-tetra-decanoyl-ACP hydro-lyase_c0	(1) cpd11538[c0] => (1) cpd00001[c0] + (1) cpd11539[c0]
rxn03917_c0	=>	c0	D-glycero-beta-D-manno-heptose-7-phosphate aldose-ketose-isomerase_c0	(1) cpd00238[c0] => (1) cpd04918[c0]		fig|6666666.93207.peg.2257	not in model
rxn08618_c0	=>	c0	glucosyltransferase I (LPS core synthesis)_c0	(1) cpd00026[c0] + (1) cpd15489[c0] => (4) cpd00067[c0] + (1) cpd15479[c0] + (1) cpd00014[c0]			not in model
rxn00100_c0	=>	c0	ATP:dephospho-CoA 3'-phosphotransferase_c0	(1) cpd00002[c0] + (1) cpd00655[c0] => (1) cpd00010[c0] + (1) cpd00008[c0] + (1) cpd00067[c0]		fig|6666666.93207.peg.202	fig|6666666.95701.peg.2780
rxn05618_c0	=>	c0	manganese transport in via proton symport_c0	(1) cpd00067[e0] + (1) cpd00030[e0] => (1) cpd00067[c0] + (1) cpd00030[c0]		not in model	not in model
rxn05365_c0	=>	c0	6-methyl-3-hydroxy-octanoyl-ACP hydro-lyase_c0	(1) cpd11501[c0] => (1) cpd11502[c0] + (1) cpd00001[c0]
rxn12224_c0	=>	c0	2-octaprenyl-6-methoxyphenol hydroxylase_c0	(1) cpd00007[c0] + (1) cpd03446[c0] => (1) cpd00001[c0] + (1) cpd03447[c0]		not in model
rxn10823_c0	=>	c0	nitrite transport via diffusion (extracellular to periplasm)_c0	(1) cpd00075[c0] => (1) cpd00075[e0]		not in model	not in model
rxn05377_c0	=>	c0	12-methyl-3-hydroxy-tetra-decanoyl-ACP hydro-lyase_c0	(1) cpd11513[c0] => (1) cpd11514[c0] + (1) cpd00001[c0]
rxn10626_c0	=>	c0	2-succinyl-6-hydroxy-2,4-cyclohexadiene-1-carboxylate synthase_c0	(1) cpd00199[c0] + (1) cpd00658[c0] => (1) cpd03451[c0] + (1) cpd00020[c0]		not in model	not in model
rxn02288_c0	=>	c0	Uroporphyrinogen-III carboxy-lyase_c0	(1) cpd00774[c0] + (4) cpd00067[c0] => (1) cpd02083[c0] + (4) cpd00011[c0]		fig|6666666.93207.peg.464
rxn00966_c0	<=	c0	chorismate pyruvate-lyase (4-hydroxybenzoate-forming)_c0	(1) cpd00020[c0] + (1) cpd00136[c0] <= (1) cpd00216[c0]		not in model
rxn03130_c0	=>	c0	UDP-2,3-bis[(3R)-3-hydroxymyristoyl]-alpha-D-glucosamine 2,3-bis[(3R)-3-hydroxymyristoyl]-beta-D-glucosaminyl 1-phosphate phosphohydrolase_c0	(1) cpd02835[c0] + (1) cpd00001[c0] => (1) cpd00091[c0] + (1) cpd02930[c0] + (2) cpd00067[c0]			not in model
rxn08619_c0	=>	c0	glucosyltransferase II (LPS core synthesis)_c0	(1) cpd15469[c0] + (1) cpd00026[c0] => (1) cpd15475[c0] + (1) cpd00014[c0]			not in model
rxn01406_c0	=>	c0	S-adenosylmethioninamine:putrescine 3-aminopropyltransferase_c0	(1) cpd00118[c0] + (1) cpd00837[c0] => (1) cpd00067[c0] + (1) cpd00264[c0] + (1) cpd00147[c0]		not in model	(fig|6666666.95701.peg.2292) or (fig|6666666.95701.peg.2619)
rxn01332_c0	=>	c0	Phosphoenolpyruvate:D-erythrose-4-phosphate C-(1-carboxyvinyl)transferase (phosphate hydrolysing, 2-carboxy-2-oxoethyl-forming)_c0	(1) cpd00001[c0] + (1) cpd00236[c0] + (1) cpd00061[c0] => (1) cpd02857[c0] + (1) cpd00009[c0]		(fig|6666666.93207.peg.1162) and () and ()	() and (fig|6666666.95701.peg.1799) and (fig|6666666.95701.peg.194)
rxn08583_c0	=>	c0	galactosyltransferase I (LPS core synthesis)_c0	(1) cpd15479[c0] + (1) cpd00026[c0] => (1) cpd00014[c0] + (1) cpd15469[c0]			not in model
rxn03891_c0	=>	c0	R05612_c0	(1) cpd00906[c0] + (1) cpd00113[c0] => (1) cpd00012[c0] + (1) cpd00067[c0] + (1) cpd02590[c0]			(fig|6666666.95701.peg.4193) and (fig|6666666.95701.peg.298)
rxn03181_c0	=>	c0	ATP:2,3,2',3'-tetrakis(3-hydroxytetradecanoyl)-D-glucosaminyl-beta-D-1,6-glucosaminyl-alpha-phosphate 4-O'-phosphotransferase_c0	(1) cpd00002[c0] + (1) cpd03002[c0] => (1) cpd00008[c0] + (1) cpd00067[c0] + (1) cpd02993[c0]		fig|6666666.93207.peg.1310	not in model
rxn00973_c0	=>	c0	citrate hydroxymutase_c0	(1) cpd00137[c0] => (1) cpd00260[c0]		() and () and (fig|6666666.93207.peg.1142) and () and ()	((fig|6666666.95701.peg.393) or (fig|6666666.95701.peg.1024)) and () and () and () and ()
rxn05744_c0	=>	c0	b-ketoacyl synthetase (n-C14:0)_c0	(1) cpd00022[c0] + (17) cpd00067[c0] + (6) cpd00070[c0] + (12) cpd00005[c0] => (6) cpd00011[c0] + (1) cpd03847[c0] + (5) cpd00001[c0] + (12) cpd00006[c0] + (7) cpd00010[c0]			not in model
rxn06865_c0	<=	c0	R05146_c0	(1) cpd11493[c0] + (1) cpd03736[c0] <= (1) cpd03586[c0] + (1) cpd11468[c0]		fig|6666666.93207.peg.2250	not in model
rxn06729_c0	=>	c0	(R)-3-Hydroxytetradecanoly-[acyl-carrier-protein]:UDP-N-acetyl-glucosamine 3-O-(3-hydroxytetradecanoyl)transferase_c0	(1) cpd00037[c0] + (1) cpd00067[c0] + (1) cpd11484[c0] => (1) cpd02886[c0] + (1) cpd11493[c0]		fig|6666666.93207.peg.320	not in model
rxn05390_c0	=>	c0	7-methyl-3-hydroxy-octanoyl-ACP hydro-lyase_c0	(1) cpd11526[c0] => (1) cpd11527[c0] + (1) cpd00001[c0]
rxn05514_c0	<=	c0	calcium transport in/out via proton antiporter_c0	(1) cpd00063[c0] + (1) cpd00067[e0] <= (1) cpd00067[c0] + (1) cpd00063[e0]		not in model	(fig|6666666.95701.peg.878) or (fig|6666666.95701.peg.2510)
rxn14120_c0	<=	c0	5,6,7,8-tetrahydrofolate:NAD+ oxidoreductase_c0	(2) cpd00003[c0] + (1) cpd00087[c0] <= (2) cpd00004[c0] + (2) cpd00067[c0] + (1) cpd00393[c0]		not in model	not in model
rxn03893_c0	=>	c0	all-trans-octaprenyl-diphosphate:4-hydroxybenzoate 3-octaprenyltransferase_c0	(1) cpd00136[c0] + (1) cpd02557[c0] => (1) cpd03443[c0] + (1) cpd00012[c0] + (1) cpd00067[c0]		not in model
Desulfo_biomass	=>	c0	Desulfo biomass	(0.00309646685192537) cpd00205[c0] + (0.00309646685192537) cpd15560[c0] + (0.00309646685192537) cpd00166[c0] + (0.0908319049068452) cpd00062[c0] + (0.0250105977108944) cpd02229[c0] + (0.0792636000737159) cpd00119[c0] + (0.200830806928348) cpd00041[c0] + (0.00309646685192537) cpd00557[c0] + (0.375388847540127) cpd00107[c0] + (0.184354665339991) cpd00129[c0] + (0.0106480421341882) cpd15723[c0] + (0…	None	not in model	not in model
rxn11567_c0	=>	c0	2-amino-4-hydroxy-6-hydroxymethyl-7,8-dihydropteridine-diphosphate:4-aminobenzoate 2-amino-4-hydroxydihydropteridine-6-methenyltransferase_c0	(1) cpd00443[c0] + (1) cpd02920[c0] => (1) cpd00012[c0] + (1) cpd00067[c0] + (1) cpd00683[c0]		fig|6666666.93207.peg.1337	not in model
rxn05561_c0	=>	c0	Biotin synthase_c0	(1) cpd00017[c0] + (1) cpd00074[c0] + (1) cpd01311[c0] => (1) cpd00060[c0] + (1) cpd00067[c0] + (1) cpd00104[c0] + (1) cpd03091[c0]		fig|6666666.93207.peg.2375	not in model
rxn00935_c0	<=>	c0	beta-D-Galactosyl-1,4-beta-D-glucosylceramide galactohydrolase_c0	(1) cpd00001[c0] + (1) cpd00947[c0] <=> (1) cpd00108[c0] + (1) cpd00878[c0]		(fig|6666666.93207.peg.423) or (fig|6666666.93207.peg.2418)	not in model
rxn00247_c0	=>	c0	acetyl-CoA:L-serine O-acetyltransferase_c0	(1) cpd00022[c0] + (1) cpd00054[c0] => (1) cpd00010[c0] + (1) cpd00722[c0]		fig|6666666.93207.peg.1195	(fig|6666666.95701.peg.288) or (fig|6666666.95701.peg.3486) or (fig|6666666.95701.peg.1611)
rxn10311_c0	=>	c0	Transport of dicarboxylates, extracellular_c0	(1) cpd00067[e0] + (1) cpd00106[e0] => (1) cpd00067[c0] + (1) cpd00106[c0]		fig|6666666.93207.peg.659
rxn00322_c0	<=>	c0	UDP-N-acetyl-D-glucosamine:undecaprenyl-diphospho-N-acetylmuramoyl-L-alanyl-gamma-D-glutamyl-meso-2,6-diaminopimeloyl-D-alanyl-D-alanine 4-beta-N-acetylglucosaminlytransferase_c0	(1) cpd00037[c0] + (1) cpd03494[c0] <=> (1) cpd00014[c0] + (1) cpd03495[c0]		fig|6666666.93207.peg.1685	(fig|6666666.95701.peg.2620) or (fig|6666666.95701.peg.2291)
rxn04070_c0	=>	c0	Isochorismate pyruvate-hydrolase_c0	(1) cpd00001[c0] + (1) cpd00658[c0] => (1) cpd00020[c0] + (1) cpd02566[c0]		fig|6666666.93207.peg.2688	not in model
rxn09240_c0	=>	c0	FACOAL160(ISO)_c0	(1) cpd00002[c0] + (1) cpd00010[c0] + (1) cpd11440[c0] => (1) cpd00012[c0] + (1) cpd00018[c0] + (1) cpd11441[c0]		(fig|6666666.93207.peg.1135) or (fig|6666666.93207.peg.270) or (fig|6666666.93207.peg.1440) or (fig|6666666.93207.peg.1361)	not in model
rxn05958_c0	=>	c0	7-methyl-trans-oct-2-enoyl-ACP:NAD+ oxidoreductase (A-specific)_c0	(1) cpd00004[c0] + (1) cpd00067[c0] + (1) cpd11527[c0] => (1) cpd00003[c0] + (1) cpd11528[c0]		fig|6666666.93207.peg.623	fig|6666666.95701.peg.2060
rxn00730_c0	<=>	c0	(S)-Malate:(acceptor) oxidoreductase_c0	(1) cpd00015[c0] + (1) cpd00067[c0] + (1) cpd00130[c0] <=> (1) cpd00032[c0] + (1) cpd00982[c0]		fig|6666666.93207.peg.687	not in model
rxn05654_c0	<=>	c0	ATP:dCDP phosphotransferase_c0	(1) cpd00002[c0] + (1) cpd00533[c0] <=> (1) cpd00008[c0] + (1) cpd00356[c0]		fig|6666666.93207.peg.363	not in model
rxn03384_c0	=>	c0	ATP:oxaloacetate carboxy-lyase (transphosphorylating;phosphoenolpyruvate-forming)_c0	(1) cpd00002[c0] + (1) cpd00032[c0] => (1) cpd00008[c0] + (1) cpd00011[c0] + (1) cpd00061[c0]		fig|6666666.93207.peg.797	not in model
rxn02504_c0	<=>	c0	anteisoheptadecanoyl-lipoteichoic acid synthesis (n=24), linked, N-acetylglucosamine substituted_c0	(24) cpd00037[c0] + (1) cpd15750[c0] <=> (24) cpd00014[c0] + (1) cpd15768[c0]		fig|6666666.93207.peg.2231	fig|6666666.95701.peg.2001
rxn09313_c0	=>	c0	GDP-mannose 4,6-hydro-lyase (GDP-4-dehydro-6-deoxy-D-mannose-forming)_c0	(1) cpd00083[c0] => (1) cpd00001[c0] + (1) cpd00900[c0]		fig|6666666.93207.peg.2243	not in model
rxn01843_c0	=>	c0	citrate hydroxymutase_c0	(1) cpd00137[c0] => (1) cpd00260[c0]		() and () and (fig|6666666.93207.peg.1142) and () and ()	(fig|6666666.95701.peg.179) or (fig|6666666.95701.peg.1849)
rxn00816_c0	<=>	c0	dTDP-4-dehydro-6-deoxy-D-glucose 3,5-epimerase_c0	(1) cpd00521[c0] <=> (1) cpd00522[c0]		fig|6666666.93207.peg.1709	not in model
rxn01117_c0	<=>	c0	UDP-apiose:apigenin 7-O-beta-D-glucoside 2''-O-beta-D-apiofuranosyltransferase_c0	(1) cpd01140[c0] + (1) cpd02807[c0] <=> (1) cpd00014[c0] + (1) cpd02952[c0]		fig|6666666.93207.peg.1215	not in model
rxn08296_c0	=>	c0	L-lysine carboxy-lyase (cadaverine-forming)_c0	(1) cpd00039[c0] + (1) cpd00067[c0] => (1) cpd00011[c0] + (1) cpd01155[c0]		fig|6666666.93207.peg.1196	fig|6666666.95701.peg.2913
rxn10254_c0	<=>	c0	[Acyl-carrier-protein] acetyltransferase_c0	(1) cpd00010[c0] + (1) cpd11466[c0] <=> (1) cpd01695[c0] + (1) cpd11493[c0]		fig|6666666.93207.peg.718	fig|6666666.95701.peg.2913
rxn02331_c0	<=>	c0	trans-2-Methyl-5-isopropylhexa-2,5-dienal dehydrogenase_c0	(1) cpd00001[c0] + (1) cpd00003[c0] + (1) cpd08739[c0] <=> (1) cpd00004[c0] + (2) cpd00067[c0] + (1) cpd08740[c0]		fig|6666666.93207.peg.462	not in model
rxn05979_c0	=>	c0	DNA replication_c0	=> (1) cpd17042[c0]		() and () and () and () and () and (fig|6666666.93207.peg.838) and (fig|6666666.93207.peg.2660) and ((fig|6666666.93207.peg.162) or (fig|6666666.93207.peg.2603)) and (fig|6666666.93207.peg.641) and () and (fig|6666666.93207.peg.1334) and () and ((fig|6666666.93207.peg.2114) or (fig|6666666.93207.peg.1846)) and (fig|6666666.93207.peg.164) and () and () and (fig|6666666.93207.peg.2374) and (fig|666…	not in model
rxn01231_c0	=>	c0	hydrogenase (ubiquinone-8: 2 protons) (periplasm)_c0	(2) cpd00067[c0] + (1) cpd11640[c0] + (1) cpd15560[c0] => (2) cpd00067[e0] + (1) cpd15561[c0]		(() and (fig|6666666.93207.peg.1069)) or ((fig|6666666.93207.peg.2186) and (fig|6666666.93207.peg.915) and () and (fig|6666666.93207.peg.915) and () and (fig|6666666.93207.peg.915) and () and (fig|6666666.93207.peg.914) and (fig|6666666.93207.peg.920) and ((fig|6666666.93207.peg.945) or (fig|6666666.93207.peg.1184)))	(fig|6666666.95701.peg.2291) or (fig|6666666.95701.peg.2620)
rxn00452_c0	=>	c0	7-methyl-octanoyl-ACP:malonyl-[acyl-carrier-protein] C-acyltransferase (decarboxylating)_c0	(1) cpd11492[c0] + (1) cpd11528[c0] => (1) cpd00011[c0] + (1) cpd11493[c0] + (1) cpd11529[c0]		(fig|6666666.93207.peg.367) and (fig|6666666.93207.peg.118)	not in model
rxn00068_c0	=>	c0	pyridoxine 5'-phosphate synthase_c0	(1) cpd08289[c0] + (1) cpd08449[c0] => (2) cpd00001[c0] + (1) cpd00009[c0] + (1) cpd00067[c0] + (1) cpd00478[c0]		fig|6666666.93207.peg.1183	not in model
rxn02951_c0	=>	c0	oxalosuccinate carboxy-lyase (2-oxoglutarate-forming)_c0	(1) cpd00067[c0] + (1) cpd03187[c0] => (1) cpd00011[c0] + (1) cpd00024[c0]		fig|6666666.93207.peg.1233	not in model
rxn10157_c0	<=>	c0	inosine:phosphate alpha-D-ribosyltransferase_c0	(1) cpd00009[c0] + (1) cpd00246[c0] <=> (1) cpd00226[c0] + (1) cpd00475[c0]		fig|6666666.93207.peg.1771	not in model
rxn00259_c0	=>	c0	isohexadecanoyl-CDPdiacylglycerol-serine O-phosphatidyltransferase_c0	(1) cpd00054[c0] + (1) cpd15688[c0] => (1) cpd00046[c0] + (2) cpd00067[c0] + (1) cpd15694[c0]		fig|6666666.93207.peg.2221	fig|6666666.95701.peg.1791
rxn10307_c0	=>	c0	isohexadecanoyl-Phosphatidylglycerophosphate phosphohydrolase_c0	(1) cpd00001[c0] + (1) cpd15721[c0] => (1) cpd00009[c0] + (1) cpd00067[c0] + (1) cpd15727[c0]		fig|6666666.93207.peg.2168	not in model
rxn06403_c0	<=>	c0	RXN0-6987.c_c0	(1) cpd00001[c0] + (1) cpd11589[c0] <=> (1) cpd00033[c0] + (1) cpd00041[c0]		(fig|6666666.93207.peg.1816) or (fig|6666666.93207.peg.2685) or (fig|6666666.93207.peg.436) or (fig|6666666.93207.peg.1303)	not in model
rxn12405_c0	<=>	c0	ATP:guanidinoethyyl-methyl-phosphate phosphotransferase_c0	(1) cpd00002[c0] + (1) cpd02519[c0] <=> (1) cpd00008[c0] + (1) cpd00067[c0] + (1) cpd02744[c0]		fig|6666666.93207.peg.1608	not in model
rxn08792_c0	<=>	c0	Sulfate adenyltransferase_c0	(1) cpd00001[c0] + (1) cpd00002[c0] + (1) cpd00038[c0] + (1) cpd00048[c0] <=> (1) cpd00009[c0] + (1) cpd00012[c0] + (1) cpd00031[c0] + (1) cpd00067[c0] + (1) cpd00193[c0]		(fig|6666666.93207.peg.2328) and (fig|6666666.93207.peg.2327)	not in model
rxn10131_c0	=>	c0	S-ribosylhomocysteine lyase_c0	(1) cpd02227[c0] => (1) cpd00135[c0] + (1) cpd08636[c0]		fig|6666666.93207.peg.1755	not in model
rxn00537_c0	<=>	c0	ITP:oxaloacetate carboxy-lyase (adding ITP; phosphoenolpyruvate-forming)_c0	(1) cpd00032[c0] + (1) cpd00068[c0] <=> (1) cpd00011[c0] + (1) cpd00061[c0] + (1) cpd00090[c0]		fig|6666666.93207.peg.1058	not in model
rxn10256_c0	<=>	c0	Malonyl-CoA:pyruvate carboxytransferase_c0	(1) cpd00020[c0] + (1) cpd00070[c0] <=> (1) cpd00022[c0] + (1) cpd00032[c0]		fig|6666666.93207.peg.1646	fig|6666666.95701.peg.2913
rxn10314_c0	<=>	c0	N6-(1,2-dicarboxyethyl)AMP AMP-lyase (fumarate-forming)_c0	(1) cpd02375[c0] <=> (1) cpd00018[c0] + (1) cpd00106[c0]		(fig|6666666.93207.peg.186) or (fig|6666666.93207.peg.186)	not in model
rxn08300_c0	=>	c0	(R)-4'-Phosphopantothenate:L-cysteine ligase_c0	(1) cpd00052[c0] + (1) cpd00084[c0] + (1) cpd02201[c0] => (1) cpd00012[c0] + (1) cpd00046[c0] + (2) cpd00067[c0] + (1) cpd02666[c0]		fig|6666666.93207.peg.1058	fig|6666666.95701.peg.2913
rxn02404_c0	=>	c0	UDP-glucose:NAD+ 6-oxidoreductase_c0	(1) cpd00001[c0] + (2) cpd00003[c0] + (1) cpd00026[c0] => (2) cpd00004[c0] + (3) cpd00067[c0] + (1) cpd00144[c0]		(fig|6666666.93207.peg.2246) or (fig|6666666.93207.peg.2245)	not in model
rxn08297_c0	<=>	c0	ATP:L-glutamate 5-phosphotransferase_c0	(1) cpd00002[c0] + (1) cpd00023[c0] <=> (1) cpd00008[c0] + (1) cpd02097[c0]		fig|6666666.93207.peg.698	fig|6666666.95701.peg.2913
rxn00012_c0	=>	c0	10-Formyltetrahydrofolate:L-glutamate ligase (ADP-forming)_c0	(1) cpd00002[c0] + (1) cpd00023[c0] + (1) cpd00201[c0] => (1) cpd00008[c0] + (1) cpd00009[c0] + (1) cpd00067[c0] + (1) cpd03524[c0]		(fig|6666666.93207.peg.1622) and (fig|6666666.93207.peg.1622)	fig|6666666.95701.peg.4279
rxn01280_c0	<=>	c0	Malonyl-CoA:anthranilate N-malonyltransferase_c0	(1) cpd00070[c0] + (1) cpd00093[c0] <=> (1) cpd00010[c0] + (1) cpd02014[c0]		fig|6666666.93207.peg.2163	not in model
rxn09188_c0	=>	c0	acetyl-CoA:L-glutamate N-acetyltransferase_c0	(1) cpd00022[c0] + (1) cpd00023[c0] => (1) cpd00010[c0] + (1) cpd00067[c0] + (1) cpd00477[c0]		(fig|6666666.93207.peg.877) or (fig|6666666.93207.peg.1615)	not in model
rxn00248_c0	=>	c0	6-methyl-octanoyl-ACP:malonyl-[acyl-carrier-protein] C-acyltransferase (decarboxylating)_c0	(1) cpd11492[c0] + (1) cpd11503[c0] => (1) cpd00011[c0] + (1) cpd11493[c0] + (1) cpd11504[c0]		(fig|6666666.93207.peg.367) and (fig|6666666.93207.peg.118)	((fig|6666666.95701.peg.1609) or (fig|6666666.95701.peg.3524)) or ((fig|6666666.95701.peg.1609) or (fig|6666666.95701.peg.3524))
rxn00499_c0	<=>	c0	Transport of succinate, extracellular_c0	(1) cpd00036[e0] + (1) cpd00067[e0] <=> (1) cpd00036[c0] + (1) cpd00067[c0]		fig|6666666.93207.peg.659	not in model
rxn03406_c0	=>	c0	L-methionine R-oxide transport via ABC system_c0	(1) cpd00001[c0] + (1) cpd00002[c0] + (1) cpd11576[e0] => (1) cpd00008[c0] + (1) cpd00009[c0] + (1) cpd00067[c0] + (1) cpd11576[c0]		() and (fig|6666666.93207.peg.533) and (fig|6666666.93207.peg.534)	fig|6666666.95701.peg.1426
rxn03869_c0	=>	c0	Lead (Pb+2) ABC transporter_c0	(1) cpd00001[c0] + (1) cpd00002[c0] + (1) cpd04097[c0] => (1) cpd00008[c0] + (1) cpd00009[c0] + (1) cpd00067[c0] + (1) cpd04097[e0]		(fig|6666666.93207.peg.1870) or (fig|6666666.93207.peg.1864) or (fig|6666666.93207.peg.1395) or (fig|6666666.93207.peg.91) or (fig|6666666.93207.peg.2558)	(fig|6666666.95701.peg.1849) or (fig|6666666.95701.peg.179)
rxn05256_c0	=>	c0	Guanosine aminohydrolase_c0	(1) cpd00001[c0] + (1) cpd00067[c0] + (1) cpd00311[c0] => (1) cpd00013[c0] + (1) cpd01217[c0]		fig|6666666.93207.peg.313	not in model
rxn00020_c0	<=>	c0	5-Amino-2-oxopentanoate:2-oxoglutarate aminotransferase_c0	(1) cpd00024[c0] + (1) cpd00807[c0] <=> (1) cpd00023[c0] + (1) cpd00930[c0]		(fig|6666666.93207.peg.354) and (fig|6666666.93207.peg.354)	(fig|6666666.95701.peg.426) or (fig|6666666.95701.peg.3538)
rxn00849_c0	<=>	c0	Uroporphyrinogen I carboxy-lyase_c0	(4) cpd00067[c0] + (1) cpd03414[c0] <=> (4) cpd00011[c0] + (1) cpd03416[c0]		fig|6666666.93207.peg.464	not in model
rxn02275_c0	<=>	c0	2-amino-4-hydroxy-6-(D-erythro-1,2,3-trihydroxypropyl)-7,8-dihydropteridine glycolaldehyde-lyase_c0	(1) cpd02961[c0] <=> (1) cpd00229[c0] + (1) cpd00954[c0]		fig|6666666.93207.peg.374	(fig|6666666.95701.peg.179) or (fig|6666666.95701.peg.1849)
rxn04712_c0	<=	c0	dimethyallyl diphosphate:NADP+ oxidoreductase_c0	(1) cpd00001[c0] + (1) cpd00006[c0] + (1) cpd00202[c0] <= (1) cpd00005[c0] + (1) cpd00067[c0] + (1) cpd08615[c0]		fig|6666666.93207.peg.803	not in model
rxn00285_c0	=>	c0	L-Aspartic acid:oxygen oxidoreductase (deaminating)_c0	(1) cpd00001[c0] + (1) cpd00007[c0] + (1) cpd00041[c0] => (1) cpd00013[c0] + (1) cpd00025[c0] + (1) cpd00032[c0]		fig|6666666.93207.peg.780	not in model
rxn01119_c0	=>	c0	13-methyl-tetra-decanoyl-ACP:malonyl-[acyl-carrier-protein] C-acyltransferase (decarboxylating)_c0	(1) cpd11492[c0] + (1) cpd11540[c0] => (1) cpd00011[c0] + (1) cpd11493[c0] + (1) cpd11541[c0]		(fig|6666666.93207.peg.367) and (fig|6666666.93207.peg.118)	not in model
rxn14256_c0	<=>	c0	chenodeoxycholoyltaurine amidohydrolase_c0	(1) cpd00001[c0] + (1) cpd03246[c0] <=> (1) cpd00210[c0] + (1) cpd01663[c0]		fig|6666666.93207.peg.859	not in model
rxn00058_c0	<=>	c0	isopentadecanoyl-CDPdiacylglycerol:sn-glycerol-3-phosphate 3-phosphatidyltransferase_c0	(1) cpd00080[c0] + (1) cpd15686[c0] <=> (1) cpd00046[c0] + (1) cpd15719[c0]		(fig|6666666.93207.peg.1258) or (fig|6666666.93207.peg.1129)	not in model
rxn04704_c0	=>	c0	succinate dehyrdogenase_c0	(1) cpd00982[c0] + (1) cpd15560[c0] => (1) cpd00015[c0] + (1) cpd00067[c0] + (1) cpd15561[c0]		((fig|6666666.93207.peg.1418) or (fig|6666666.93207.peg.594)) and ((fig|6666666.93207.peg.1419) or (fig|6666666.93207.peg.986) or (fig|6666666.93207.peg.593))	not in model
rxn14301_c0	=>	c0	anteisopentadecanoyl-glycerol-3-phosphate O-acyltransferase_c0	(1) cpd00080[c0] + (1) cpd11439[c0] => (1) cpd00010[c0] + (1) cpd15675[c0]		(fig|6666666.93207.peg.366) and (fig|6666666.93207.peg.375)	not in model
rxn06181_c0	<=>	c0	Trimethylamine N-oxide reductase (menaquinol 8)_c0	(1) cpd00067[c0] + (1) cpd00811[c0] + (1) cpd15499[c0] <=> (1) cpd00001[c0] + (1) cpd00441[c0] + (1) cpd15500[c0]		(fig|6666666.93207.peg.937) and (fig|6666666.93207.peg.936) and ()	(fig|6666666.95701.peg.1914) or (fig|6666666.95701.peg.1501)
rxn08900_c0	=>	c0	1-tetradecanoyl-sn-glycerol 3-phosphate O-acyltransferase (n-C14:0)_c0	(1) cpd00067[c0] + (1) cpd11466[c0] + (1) cpd15331[c0] => (1) cpd11493[c0] + (1) cpd15522[c0]		(fig|6666666.93207.peg.1131) or (fig|6666666.93207.peg.1375)	not in model
rxn00904_c0	<=>	c0	isohexadecanoyl-phosphatidate cytidylyltransferase_c0	(1) cpd00052[c0] + (1) cpd15682[c0] <=> (1) cpd00012[c0] + (1) cpd00067[c0] + (1) cpd15688[c0]		(fig|6666666.93207.peg.2397) or (fig|6666666.93207.peg.1130)	not in model
rxn01281_c0	<=>	c0	R05113_c0	(1) cpd00112[c0] + (1) cpd03658[c0] <=> (1) cpd00046[c0] + (1) cpd00067[c0] + (1) cpd03659[c0]		fig|6666666.93207.peg.1802	not in model
rxn01300_c0	=>	c0	2,3-Dihydroxy-3-methylbutanoate hydro-lyase_c0	(1) cpd02498[c0] => (1) cpd00001[c0] + (1) cpd00123[c0]		fig|6666666.93207.peg.43	(fig|6666666.95701.peg.20) or (fig|6666666.95701.peg.4347)
rxn03484_c0	=>	c0	15-methyl-trans-hexa-dec-2-enoyl-ACP:NAD+ oxidoreductase (A-specific)_c0	(1) cpd00004[c0] + (1) cpd00067[c0] + (1) cpd11543[c0] => (1) cpd00003[c0] + (1) cpd11544[c0]		fig|6666666.93207.peg.623	not in model
rxn03402_c0	=>	c0	isoheptadecanoyl-glycerol-3-phosphate O-acyltransferase_c0	(1) cpd00080[c0] + (1) cpd11432[c0] => (1) cpd00010[c0] + (1) cpd15671[c0]		(fig|6666666.93207.peg.375) and (fig|6666666.93207.peg.366)	not in model
rxn01862_c0	=>	c0	D-ribulose 5-phosphate formate-lyase (L-3,4-dihydroxybutan-2-one 4-phosphate-forming)_c0	(1) cpd00171[c0] => (1) cpd00047[c0] + (1) cpd00067[c0] + (1) cpd11225[c0]		((fig|6666666.93207.peg.1123) or (fig|6666666.93207.peg.429)) and ((fig|6666666.93207.peg.572) or (fig|6666666.93207.peg.1123))	not in model
rxn03721_c0	=>	c0	11-methyl-dodecanoyl-ACP:malonyl-[acyl-carrier-protein] C-acyltransferase (decarboxylating)_c0	(1) cpd11492[c0] + (1) cpd11536[c0] => (1) cpd00011[c0] + (1) cpd11493[c0] + (1) cpd11537[c0]		(fig|6666666.93207.peg.367) and (fig|6666666.93207.peg.118)	not in model
rxn11569_c0	<=>	c0	N2-Acetyl-L-ornithine:L-glutamate N-acetyltransferase_c0	(1) cpd00023[c0] + (1) cpd00342[c0] <=> (1) cpd00064[c0] + (1) cpd00477[c0]		fig|6666666.93207.peg.1615	not in model
rxn10155_c0	=>	c0	2'-Deoxyuridine 5'-triphosphate:oxydized-thioredoxin 2'-oxidoreductase_c0	(1) cpd00052[c0] + (1) cpd11421[c0] => (1) cpd00001[c0] + (1) cpd00356[c0] + (1) cpd11420[c0]		fig|6666666.93207.peg.183	not in model
rxn00721_c0	<=>	c0	Creatinine iminohydrolase_c0	(1) cpd00001[c0] + (1) cpd00067[c0] + (1) cpd00585[c0] <=> (1) cpd00013[c0] + (1) cpd01679[c0]		(fig|6666666.93207.peg.572) or (fig|6666666.93207.peg.1123)	not in model
rxn03837_c0	<=>	c0	2-phenylacetamide amidohydrolase_c0	(1) cpd00001[c0] + (1) cpd00067[c0] + (1) cpd01647[c0] <=> (1) cpd00013[c0] + (1) cpd00430[c0]		(fig|6666666.93207.peg.26) or (fig|6666666.93207.peg.1588)	not in model
rxn03462_c0	<=>	c0	Lactose galactohydrolase_c0	(1) cpd00001[c0] + (1) cpd00208[c0] <=> (1) cpd00027[c0] + (1) cpd00108[c0]		((fig|6666666.93207.peg.423) or (fig|6666666.93207.peg.2418)) or ((fig|6666666.93207.peg.2418) or (fig|6666666.93207.peg.423))	not in model
rxn10258_c0	<=	c0	glycerone phosphate:iminosuccinate alkyltransferase (cyclizing)_c0	(2) cpd00001[c0] + (1) cpd00009[c0] + (1) cpd02333[c0] <= (1) cpd00095[c0] + (1) cpd03470[c0]		fig|6666666.93207.peg.376	fig|6666666.95701.peg.2913
rxn08299_c0	=>	c0	isotetradecanoyl-CDPdiacylglycerol-serine O-phosphatidyltransferase_c0	(1) cpd00054[c0] + (1) cpd15685[c0] => (1) cpd00046[c0] + (2) cpd00067[c0] + (1) cpd15691[c0]		fig|6666666.93207.peg.2221	fig|6666666.95701.peg.2913
rxn02894_c0	<=>	c0	D-arabinose-5-phosphate aldose-ketose-isomerase_c0	(1) cpd00817[c0] <=> (1) cpd00171[c0]		fig|6666666.93207.peg.195	(fig|6666666.95701.peg.3712) or (fig|6666666.95701.peg.1804)
rxn00404_c0	<=>	c0	ATP:nucleoside-phosphate phosphotransferase_c0	(1) cpd00002[c0] + (1) cpd12232[c0] <=> (1) cpd00008[c0] + (1) cpd00354[c0]		fig|6666666.93207.peg.609	not in model
rxn00145_c0	=>	c0	oligopeptide-transporting ATPase_c0	(1) cpd00001[c0] + (1) cpd00002[c0] + (1) cpd11585[e0] => (1) cpd00008[c0] + (1) cpd00009[c0] + (1) cpd00067[c0] + (1) cpd11585[c0]		(fig|6666666.93207.peg.2421) or (fig|6666666.93207.peg.1766)	not in model
rxn03407_c0	=>	c0	ethanolamine ammonia-lyase (acetaldehyde-forming)_c0	(1) cpd00162[c0] => (1) cpd00013[c0] + (1) cpd00071[c0]		fig|6666666.93207.peg.186	fig|6666666.95701.peg.1426
rxn08901_c0	<=>	c0	(S)-2-Methyl-3-oxopropanoyl-CoA:pyruvate carboxyltransferase_c0	(1) cpd00020[c0] + (1) cpd00519[c0] <=> (1) cpd00032[c0] + (1) cpd00086[c0]		fig|6666666.93207.peg.1646	not in model
rxn01103_c0	=>	c0	diphosphate phosphohydrolase_c0	(1) cpd00001[c0] + (1) cpd00012[c0] => (2) cpd00009[c0] + (1) cpd00067[c0]		fig|6666666.93207.peg.418	not in model
rxn05207_c0	=>	c0	D-erythrose 4-phosphate:NAD+ oxidoreductase_c0	(1) cpd00001[c0] + (1) cpd00003[c0] + (1) cpd00236[c0] => (1) cpd00004[c0] + (2) cpd00067[c0] + (1) cpd02147[c0]		fig|6666666.93207.peg.620	not in model
rxn03842_c0	=>	c0	Dipeptide transport via ABC system (ala-thr)_c0	(1) cpd00001[c0] + (1) cpd00002[c0] + (1) cpd11582[e0] => (1) cpd00008[c0] + (1) cpd00009[c0] + (1) cpd00067[c0] + (1) cpd11582[c0]		(fig|6666666.93207.peg.2421) or (fig|6666666.93207.peg.1766)	not in model
rxn10253_c0	<=	c0	phosphate ABC transporter permease protein_c0	(1) cpd00012[e0] + (1) cpd00067[e0] <= (1) cpd00012[c0] + (1) cpd00067[c0]		fig|6666666.93207.peg.1138	fig|6666666.95701.peg.2913
rxn00548_c0	=>	c0	orotidine-5'-phosphate carboxy-lyase (UMP-forming)_c0	(1) cpd00067[c0] + (1) cpd00810[c0] => (1) cpd00011[c0] + (1) cpd00091[c0]		fig|6666666.93207.peg.2207	not in model
rxn09315_c0	<=>	c0	ATP:D-ribulose 5-phosphotransferase_c0	(1) cpd00002[c0] + (1) cpd00258[c0] <=> (1) cpd00008[c0] + (1) cpd00067[c0] + (1) cpd00171[c0]		fig|6666666.93207.peg.1003	not in model
rxn05231_c0	<=>	c0	2-methyl-4-amino-5-hydroxymethylpyrimidine-diphosphate:4-methyl-5-(2-phosphoethyl)-thiazole 2-methyl-4-aminopyridine-5-methenyltransferase_c0	(1) cpd02654[c0] + (1) cpd02894[c0] <=> (1) cpd00012[c0] + (1) cpd00793[c0]		fig|6666666.93207.peg.2551	not in model
rxn00379_c0	=>	c0	L-ornithine carboxy-lyase (putrescine-forming)_c0	(1) cpd00064[c0] + (1) cpd00067[c0] => (1) cpd00011[c0] + (1) cpd00118[c0]		fig|6666666.93207.peg.352	not in model
rxn02228_c0	<=>	c0	5-methyltetrahydrofolate:NADP+ oxidoreductase_c0	(1) cpd00006[c0] + (1) cpd00345[c0] <=> (1) cpd00005[c0] + (1) cpd00067[c0] + (1) cpd00125[c0]		fig|6666666.93207.peg.344	not in model
rxn10313_c0	<=	c0	Methyltransferase_c0	(1) cpd00019[c0] + (1) cpd00067[c0] + (1) cpd02738[c0] <= (1) cpd00017[c0] + (1) cpd02555[c0]		fig|6666666.93207.peg.2693	not in model
rxn05506_c0	<=>	c0	diacylglycerol kinase (n-C14:1)_c0	(1) cpd00002[c0] + (1) cpd15308[c0] <=> (1) cpd00008[c0] + (1) cpd15523[c0]		fig|6666666.93207.peg.227	not in model
rxn00124_c0	=>	c0	Dipeptide transport via ABC system (ala-glu)_c0	(1) cpd00001[c0] + (1) cpd00002[c0] + (1) cpd11586[e0] => (1) cpd00008[c0] + (1) cpd00009[c0] + (1) cpd00067[c0] + (1) cpd11586[c0]		(fig|6666666.93207.peg.2421) or (fig|6666666.93207.peg.1766)	(fig|6666666.95701.peg.3697) or ((fig|6666666.95701.peg.20) or (fig|6666666.95701.peg.4347))
rxn08793_c0	<=>	c0	hypoxanthine:NAD+ oxidoreductase_c0	(1) cpd00001[c0] + (1) cpd00003[c0] + (1) cpd00226[c0] <=> (1) cpd00004[c0] + (1) cpd00067[c0] + (1) cpd00309[c0]		(fig|6666666.93207.peg.1459) or (fig|6666666.93207.peg.1459)	not in model
rxn02576_c0	<=>	c0	anteisoheptadecanoyl-Diacylglycerol kinase_c0	(1) cpd00002[c0] + (1) cpd15702[c0] <=> (1) cpd00008[c0] + (1) cpd15678[c0]		fig|6666666.93207.peg.227	fig|6666666.95701.peg.2913
rxn01333_c0	<=>	c0	stearyl-ACP:[acyl-carrier-protein] transferase_c0	(1) cpd00010[c0] + (1) cpd00067[c0] + (1) cpd11573[c0] <=> (1) cpd00327[c0] + (1) cpd11493[c0]		fig|6666666.93207.peg.718	not in model
rxn10257_c0	<=>	c0	13-methyl-tetra-decanoyl-ACP:[acyl-carrier-protein] transferase_c0	(1) cpd00010[c0] + (2) cpd00067[c0] + (1) cpd11540[c0] <=> (1) cpd11437[c0] + (1) cpd11493[c0]		fig|6666666.93207.peg.718	fig|6666666.95701.peg.2913
rxn00407_c0	<=>	c0	(1S,2R)-1-C-(indol-3-yl)glycerol 3-phosphate D-glyceraldehyde-3-phosphate-lyase_c0	(1) cpd02210[c0] <=> (1) cpd00102[c0] + (1) cpd00359[c0]		((fig|6666666.93207.peg.2683) and (fig|6666666.93207.peg.601)) or (fig|6666666.93207.peg.573)	(fig|6666666.95701.peg.3762) or (fig|6666666.95701.peg.2117)
rxn01672_c0	<=>	c0	ATP:2,3,2',3'-tetrakis(3-hydroxytetradecanoyl)-D-glucosaminyl-beta-D-1,6-glucosaminyl-alpha-phosphate 4-O'-phosphotransferase_c0	(1) cpd00002[c0] + (1) cpd03002[c0] <=> (1) cpd00008[c0] + (1) cpd00067[c0] + (1) cpd02993[c0]		fig|6666666.93207.peg.1310	(fig|6666666.95701.peg.3762) or (fig|6666666.95701.peg.2117)
rxn02263_c0	<=	c0	phosphoenolpyruvate:D-arabinose-5-phosphate C-(1-carboxyvinyl)transferase (phosphate-hydrolysing, 2-carboxy-2-oxoethyl-forming)_c0	(1) cpd00009[c0] + (1) cpd02730[c0] <= (1) cpd00001[c0] + (1) cpd00061[c0] + (1) cpd00817[c0]		fig|6666666.93207.peg.2211	not in model
rxn00101_c0	=>	c0	isoheptadecanoyl-1-acylglycerol-3-phosphate O-acyltransferase_c0	(1) cpd11432[c0] + (1) cpd15671[c0] => (1) cpd00010[c0] + (1) cpd00067[c0] + (1) cpd15677[c0]		(fig|6666666.93207.peg.1131) or (fig|6666666.93207.peg.1375)	not in model
rxn03273_c0	<=>	c0	(S)-2-Hydroxy-acid:oxygen 2-oxidoreductase_c0	(1) cpd00007[c0] + (1) cpd12147[c0] <=> (1) cpd00025[c0] + (1) cpd11625[c0]		fig|6666666.93207.peg.1597	not in model
rxn05315_c0	<=>	c0	Gly-Phe aminopeptidase_c0	(1) cpd00001[c0] + (1) cpd15605[c0] <=> (1) cpd00033[c0] + (1) cpd00066[c0]		(fig|6666666.93207.peg.1816) or (fig|6666666.93207.peg.2685) or (fig|6666666.93207.peg.436) or (fig|6666666.93207.peg.1303)	not in model
rxn00227_c0	<=>	c0	ATP:L-aspartate 4-phosphotransferase_c0	(1) cpd00002[c0] + (1) cpd00041[c0] <=> (1) cpd00008[c0] + (1) cpd01977[c0]		(fig|6666666.93207.peg.1340) or (fig|6666666.93207.peg.1311)	not in model
rxn00691_c0	<=>	c0	3-Sulfo-L-alanine carboxy-lyase (taurine-forming)_c0	(1) cpd00067[c0] + (1) cpd00395[c0] <=> (1) cpd00011[c0] + (1) cpd00210[c0]		fig|6666666.93207.peg.1196	not in model
rxn05902_c0	<=>	c0	Na+/Proline-L symporter_c0	(1) cpd00129[e0] + (1) cpd00971[e0] <=> (1) cpd00129[c0] + (1) cpd00971[c0]		fig|6666666.93207.peg.1031	not in model
rxn05209_c0	<=>	c0	CDP-diacylglycerol synthetase (n-C14:1)_c0	(1) cpd00052[c0] + (1) cpd15523[c0] <=> (1) cpd00012[c0] + (1) cpd00067[c0] + (1) cpd15422[c0]		(fig|6666666.93207.peg.1130) or (fig|6666666.93207.peg.2397)	(fig|6666666.95701.peg.1173) or ((fig|6666666.95701.peg.2545) or (fig|6666666.95701.peg.65) or (fig|6666666.95701.peg.4528)) or (() and ((fig|6666666.95701.peg.4528) or (fig|6666666.95701.peg.65) or (fig|6666666.95701.peg.2545)))
rxn02359_c0	=>	c0	6-methyl-trans-oct-2-enoyl-ACP:NAD+ oxidoreductase (A-specific)_c0	(1) cpd00004[c0] + (1) cpd00067[c0] + (1) cpd11502[c0] => (1) cpd00003[c0] + (1) cpd11503[c0]		fig|6666666.93207.peg.623	not in model
rxn10121_c0	=>	c0	butyryl-[acyl-carrier protein]:malonyl-[acyl-carrier-protein] C-acyltransferase (decarboxylating)_c0	(1) cpd11464[c0] + (1) cpd11492[c0] => (1) cpd00011[c0] + (1) cpd11486[c0] + (1) cpd11493[c0]		(fig|6666666.93207.peg.367) and (fig|6666666.93207.peg.118)	not in model
rxn10310_c0	=>	c0	S-Adenosyl-L-methionine:L-homocysteine S-methyltransferase_c0	(1) cpd00017[c0] + (1) cpd00135[c0] => (1) cpd00019[c0] + (1) cpd00060[c0] + (1) cpd00067[c0]		fig|6666666.93207.peg.1093
rxn02460_c0	=>	c0	Cadmium-translocating P-type ATPase_c0	(1) cpd00001[c0] + (1) cpd00002[c0] + (1) cpd01012[c0] => (1) cpd00008[c0] + (1) cpd00009[c0] + (1) cpd00067[c0] + (1) cpd01012[e0]		(fig|6666666.93207.peg.91) or (fig|6666666.93207.peg.2558) or (fig|6666666.93207.peg.1395) or (fig|6666666.93207.peg.1870) or (fig|6666666.93207.peg.1864)	not in model
rxn08354_c0	<=>	c0	sinapoyl aldehyde:NAD oxidoreductase_c0	(1) cpd00001[c0] + (1) cpd00003[c0] + (1) cpd03333[c0] <=> (1) cpd00004[c0] + (2) cpd00067[c0] + (1) cpd00373[c0]		fig|6666666.93207.peg.1285	not in model
rxn00222_c0	=>	c0	O3-acetyl-L-serine:thiosulfate 2-amino-2-carboxyethyltransferase (reducing, L-cysteine-forming)_c0	(1) cpd00268[c0] + (1) cpd00722[c0] + (1) cpd11421[c0] => (1) cpd00029[c0] + (1) cpd00067[c0] + (1) cpd00081[c0] + (1) cpd00084[c0] + (1) cpd11420[c0]		fig|6666666.93207.peg.1291	(fig|6666666.95701.peg.426) or (fig|6666666.95701.peg.3538)
rxn05493_c0	=>	c0	CTP:N-acetylneuraminate cytidylyltransferase_c0	(1) cpd00052[c0] + (1) cpd00232[c0] => (1) cpd00012[c0] + (1) cpd00067[c0] + (1) cpd00112[c0]		fig|6666666.93207.peg.2367	not in model
rxn05239_c0	=>	c0	Phosphatidylserine syntase (n-C14:0)_c0	(1) cpd00054[c0] + (1) cpd15423[c0] => (1) cpd00046[c0] + (2) cpd00067[c0] + (1) cpd15553[c0]		fig|6666666.93207.peg.2221	not in model
rxn01396_c0	=>	c0	ABC-5-RXN.cp_c0	(1) cpd00001[c0] + (1) cpd00002[c0] + (1) cpd00635[e0] => (1) cpd00008[c0] + (1) cpd00009[c0] + (1) cpd00067[c0] + (1) cpd00635[c0]		(fig|6666666.93207.peg.1988) and () and () and ()	(fig|6666666.95701.peg.3697) or ((fig|6666666.95701.peg.4347) or (fig|6666666.95701.peg.20))
rxn08040_c0	=>	c0	Phosphatidylserine syntase (n-C16:1)_c0	(1) cpd00054[c0] + (1) cpd15418[c0] => (1) cpd00046[c0] + (2) cpd00067[c0] + (1) cpd15556[c0]		fig|6666666.93207.peg.2221
rxn01807_c0	=>	c0	(R)-4'-Phosphopantothenate:L-cysteine ligase_c0	(1) cpd00002[c0] + (1) cpd00084[c0] + (1) cpd02201[c0] => (1) cpd00012[c0] + (1) cpd00018[c0] + (2) cpd00067[c0] + (1) cpd02666[c0]		fig|6666666.93207.peg.1058	(fig|6666666.95701.peg.3697) or ((fig|6666666.95701.peg.20) or (fig|6666666.95701.peg.4347))
rxn03841_c0	<=	c0	acetyl-CoA:3-methyl-2-oxobutanoate C-acetyltransferase (thioester-hydrolysing, carboxymethyl-forming)_c0	(1) cpd00010[c0] + (1) cpd00067[c0] + (1) cpd01646[c0] <= (1) cpd00001[c0] + (1) cpd00022[c0] + (1) cpd00123[c0]		(fig|6666666.93207.peg.2734) or (fig|6666666.93207.peg.2219)	fig|6666666.95701.peg.1791
rxn05517_c0	<=>	c0	biotin-carboxyl-carrier-protein:carbon-dioxide ligase (ADP-forming)_c0	(1) cpd00002[c0] + (1) cpd00242[c0] + (1) cpd12848[c0] <=> (1) cpd00008[c0] + (1) cpd00009[c0] + (1) cpd00067[c0] + (1) cpd12543[c0]		((fig|6666666.93207.peg.1717) or (fig|6666666.93207.peg.2354)) and () and () and (fig|6666666.93207.peg.2355)	not in model
rxn00056_c0	<=>	c0	CTP:ethanolamine-phosphate cytidylyltransferase_c0	(1) cpd00052[c0] + (1) cpd02233[c0] <=> (1) cpd00012[c0] + (1) cpd00067[c0] + (1) cpd03379[c0]		fig|6666666.93207.peg.619	not in model
rxn00016_c0	=>	c0	O3-acetyl-L-serine:hydrogen-sulfide 2-amino-2-carboxyethyltransferase_c0	(1) cpd00239[c0] + (1) cpd00722[c0] => (1) cpd00029[c0] + (1) cpd00084[c0]		fig|6666666.93207.peg.1291	not in model
rxn01461_c0	<=>	c0	ATP:shikimate 3-phosphotransferase_c0	(1) cpd00002[c0] + (1) cpd00383[c0] <=> (1) cpd00008[c0] + (1) cpd00067[c0] + (1) cpd02030[c0]		fig|6666666.93207.peg.2215	not in model
rxn07438_c0	=>	c0	Prephenate:NAD+ oxidoreductase(decarboxylating)_c0	(1) cpd00003[c0] + (1) cpd00219[c0] => (1) cpd00004[c0] + (1) cpd00011[c0] + (1) cpd00868[c0]		fig|6666666.93207.peg.368	fig|6666666.95701.peg.568
rxn01187_c0	<=>	c0	ATP:adenylylsulfate 3'-phosphotransferase_c0	(1) cpd00002[c0] + (1) cpd00193[c0] <=> (1) cpd00008[c0] + (1) cpd00044[c0] + (1) cpd00067[c0]		fig|6666666.93207.peg.2328	not in model
rxn08703_c0	<=>	c0	LL-2,6-Diaminoheptanedioate 2-epimerase_c0	(1) cpd00504[c0] <=> (1) cpd00516[c0]		fig|6666666.93207.peg.203	not in model
rxn05313_c0	=>	c0	guanosine-3',5'-bis(diphosphate) 3'-diphosphohydrolase_c0	(1) cpd00001[c0] + (1) cpd00905[c0] => (1) cpd00012[c0] + (1) cpd00031[c0]		fig|6666666.93207.peg.856	(fig|6666666.95701.peg.3447) or (fig|6666666.95701.peg.495) or (fig|6666666.95701.peg.3585)
rxn02900_c0	<=>	c0	RXN0-6977.c_c0	(1) cpd00001[c0] + (1) cpd11585[c0] <=> (1) cpd00033[c0] + (1) cpd00035[c0]		(fig|6666666.93207.peg.1816) or (fig|6666666.93207.peg.2685) or (fig|6666666.93207.peg.436) or (fig|6666666.93207.peg.1303)	not in model
rxn02199_c0	<=>	c0	Fe2+:NAD+ oxidoreductase_c0	(1) cpd00003[c0] + (1) cpd00067[c0] + (2) cpd10515[c0] <=> (1) cpd00004[c0] + (2) cpd10516[c0]		fig|6666666.93207.peg.1873	not in model
rxn05616_c0	<=	c0	1-Pyrroline-4-hydroxy-2-carboxylate aminohydrolase (decyclizing)_c0	(1) cpd00001[c0] + (1) cpd00067[c0] + (1) cpd02626[c0] <= (1) cpd00013[c0] + (1) cpd00340[c0]		fig|6666666.93207.peg.389	not in model
rxn01388_c0	<=>	c0	NADH:4-nitroquinoline-N-oxide oxidoreductase_c0	(2) cpd00004[c0] + (2) cpd00067[c0] + (1) cpd02195[c0] <=> (1) cpd00001[c0] + (2) cpd00003[c0] + (1) cpd02505[c0]		(fig|6666666.93207.peg.2469) or (fig|6666666.93207.peg.2597)	((fig|6666666.95701.peg.393) or (fig|6666666.95701.peg.1024)) and ()
rxn10309_c0	=>	c0	galactarate hydro-lyase (5-dehydro-4-deoxy-D-glucarate-forming)_c0	(1) cpd00652[c0] => (1) cpd00001[c0] + (1) cpd00515[c0]		fig|6666666.93207.peg.1707
rxn02277_c0	=>	c0	porphobilinogen:(4-[2-carboxyethyl]-3-[carboxymethyl]pyrrol-2-yl)methyltransferase (hydrolysing)_c0	(1) cpd00001[c0] + (4) cpd00689[c0] => (4) cpd00013[c0] + (1) cpd00755[c0]		fig|6666666.93207.peg.1281	not in model
rxn00134_c0	<=>	c0	ATP:acetate phosphotransferase_c0	(1) cpd00002[c0] + (1) cpd00029[c0] <=> (1) cpd00008[c0] + (1) cpd00196[c0]		fig|6666666.93207.peg.1274	fig|6666666.95701.peg.2780
rxn05233_c0	=>	c0	hexanoyl-[acyl-carrier protein]:malonyl-[acyl-carrier-protein] C-acyltransferase (decarboxylating)_c0	(1) cpd00067[c0] + (1) cpd11472[c0] + (1) cpd11492[c0] => (1) cpd00011[c0] + (1) cpd11490[c0] + (1) cpd11493[c0]		(fig|6666666.93207.peg.367) and (fig|6666666.93207.peg.118)	not in model
rxn06690_c0	<=>	c0	Phosphatidylserine decarboxylase (n-C14:0)_c0	(2) cpd00067[c0] + (1) cpd15553[c0] <=> (1) cpd00011[c0] + (1) cpd15529[c0]		(fig|6666666.93207.peg.2720) or (fig|6666666.93207.peg.2222)	not in model
rxn10315_c0	<=>	c0	ATP:D-glyceraldehyde 3-phosphotransferase_c0	(1) cpd00002[c0] + (1) cpd00448[c0] <=> (1) cpd00008[c0] + (1) cpd00067[c0] + (1) cpd00102[c0]		fig|6666666.93207.peg.2400	not in model
rxn06076_c0	<=	c0	ATP:pyruvate 2-O-phosphotransferase_c0	(1) cpd00002[c0] + (1) cpd00020[c0] <= (1) cpd00008[c0] + (1) cpd00061[c0] + (1) cpd00067[c0]		fig|6666666.93207.peg.694	not in model
rxn08294_c0	<=>	c0	ATP:(R)-glycerate 3-phosphotransferase_c0	(1) cpd00002[c0] + (1) cpd00223[c0] <=> (1) cpd00008[c0] + (1) cpd00067[c0] + (1) cpd00169[c0]		fig|6666666.93207.peg.2400	fig|6666666.95701.peg.2913
rxn01602_c0	<=>	c0	2-methylbutanoyl-CoA:[acyl-carrier-protein] transferase_c0	(1) cpd00760[c0] + (1) cpd11493[c0] <=> (1) cpd00010[c0] + (1) cpd00067[c0] + (1) cpd11495[c0]		fig|6666666.93207.peg.718	not in model
rxn06624_c0	=>	c0	ATP:dephospho-CoA 3'-phosphotransferase_c0	(1) cpd00002[c0] + (1) cpd00655[c0] => (1) cpd00008[c0] + (1) cpd00010[c0] + (1) cpd00067[c0]		fig|6666666.93207.peg.202	not in model
rxn01893_c0	<=	c0	1-(5-phospho-D-ribosyl)-ATP:diphosphate phospho-alpha-D-ribosyl-transferase_c0	(1) cpd00012[c0] + (1) cpd00067[c0] + (1) cpd01775[c0] <= (1) cpd00002[c0] + (1) cpd00103[c0]		fig|6666666.93207.peg.772	not in model
rxn03839_c0	=>	c0	R03314_c0	(1) cpd00858[c0] => (1) cpd00001[c0] + (1) cpd00067[c0] + (1) cpd02431[c0]			(fig|6666666.95701.peg.1849) or (fig|6666666.95701.peg.179)
rxn04454_c0	<=>	c0	(S)-2-Aceto-2-hydroxybutanoate:NADP+ oxidoreductase (isomerizing)_c0	(1) cpd00498[c0] <=> (1) cpd10162[c0]		(fig|6666666.93207.peg.2655) or (fig|6666666.93207.peg.2655)	not in model
rxn03409_c0	=>	c0	12-methyl-trans-tetra-dec-2-enoyl-ACP:NAD+ oxidoreductase (A-specific)_c0	(1) cpd00004[c0] + (1) cpd00067[c0] + (1) cpd11514[c0] => (1) cpd00003[c0] + (1) cpd11515[c0]		fig|6666666.93207.peg.623	fig|6666666.95701.peg.1426
rxn00974_c0	<=>	c0	D-glyceraldehyde-3-phosphate:NAD+ oxidoreductase (phosphorylating)_c0	(1) cpd00003[c0] + (1) cpd00009[c0] + (1) cpd00102[c0] <=> (1) cpd00004[c0] + (1) cpd00067[c0] + (1) cpd00203[c0]		fig|6666666.93207.peg.620	() and ((fig|6666666.95701.peg.393) or (fig|6666666.95701.peg.1024))
rxn01225_c0	<=>	c0	TRANS-RXNBWI-115401.ce.maizeexp.OH_c0	(1) cpd00001[e0] <=> (1) cpd00001[c0]			not in model
rxn01861_c0	<=>	c0	Succintate transport via proton symport (3 H)_c0	(1) cpd00036[e0] + (3) cpd00067[e0] <=> (1) cpd00036[c0] + (3) cpd00067[c0]		() and (fig|6666666.93207.peg.1957)	not in model
rxn00783_c0	<=>	c0	2-methylpropionyl-CoA:[acyl-carrier-protein] transferase_c0	(1) cpd00481[c0] + (1) cpd11493[c0] <=> (1) cpd00010[c0] + (1) cpd00067[c0] + (1) cpd11545[c0]		fig|6666666.93207.peg.718	fig|6666666.95701.peg.2001
rxn05507_c0	=>	c0	dihydroorotic acid (menaquinone-8)_c0	(1) cpd00282[c0] + (1) cpd15500[c0] => (1) cpd00247[c0] + (1) cpd15499[c0]		fig|6666666.93207.peg.1262	not in model
rxn02907_c0	=>	c0	2C-methyl-D-erythritol 2,4 cyclodiphosphate dehydratase_c0	(1) cpd00004[c0] + (1) cpd00067[c0] + (1) cpd08301[c0] => (1) cpd00001[c0] + (1) cpd00003[c0] + (1) cpd08615[c0]		fig|6666666.93207.peg.1601	not in model
rxn11937_c0	<=>	c0	13-methyl-3-oxo-tetra-decanoyl-ACP:NADP+ oxidoreductase_c0	(1) cpd00005[c0] + (1) cpd00067[c0] + (1) cpd11537[c0] <=> (1) cpd00006[c0] + (1) cpd11538[c0]		(fig|6666666.93207.peg.1951) or (fig|6666666.93207.peg.1259) or (fig|6666666.93207.peg.116)	not in model
rxn00347_c0	<=>	c0	Hydroxymethylbilane hydro-lyase(cyclizing)_c0	(1) cpd00755[c0] <=> (1) cpd00001[c0] + (1) cpd00774[c0]		fig|6666666.93207.peg.783	fig|6666666.95701.peg.901
rxn01858_c0	<=>	c0	R04661_c0	(1) cpd00112[c0] + (1) cpd02999[c0] <=> (1) cpd00046[c0] + (1) cpd00067[c0] + (1) cpd03660[c0]		fig|6666666.93207.peg.1802	not in model
rxn01621_c0	<=>	c0	Phosphatidylserine decarboxylase (n-C18:0)_c0	(2) cpd00067[c0] + (1) cpd15557[c0] <=> (1) cpd00011[c0] + (1) cpd15533[c0]		(fig|6666666.93207.peg.2720) or (fig|6666666.93207.peg.2222)	not in model
rxn01819_c0	<=>	c0	R03790_c0	(1) cpd00003[c0] + (1) cpd01357[c0] <=> (1) cpd00004[c0] + (1) cpd00067[c0] + (1) cpd01447[c0]		fig|6666666.93207.peg.462	not in model
rxn00231_c0	<=>	c0	UDPMurAc(oyl-L-Ala-D-gamma-Glu-L-Lys-D-Ala-D-Ala):undecaprenyl-phosphate phospho-N-acetylmuramoyl-pentapeptide-transferase_c0	(1) cpd00286[c0] + (1) cpd02862[c0] <=> (1) cpd00091[c0] + (1) cpd02948[c0]		fig|6666666.93207.peg.114	(fig|6666666.95701.peg.179) or (fig|6666666.95701.peg.1849)
rxn06823_c0	<=>	c0	ATP:AMP phosphotransferase_c0	(1) cpd00002[c0] + (1) cpd00018[c0] + (1) cpd00067[c0] <=> (2) cpd00008[c0]		fig|6666666.93207.peg.861	not in model
rxn03031_c0	=>	c0	2-Dehydro-3-deoxy-D-arabino-heptonate 7-phosphate phosphate-lyase (cyclyzing)_c0	(1) cpd02857[c0] => (1) cpd00009[c0] + (1) cpd00699[c0]		fig|6666666.93207.peg.1217	not in model
rxn02222_c0	<=>	c0	hydroxycinnamoyl-CoA:anthocyanidin 3,5-diglucoside 5-O-glucoside-6'''-O-hydroxycinnamoyltransferase_c0	(1) cpd00192[c0] + (1) cpd05630[c0] <=> (1) cpd00010[c0] + (1) cpd15065[c0]		fig|6666666.93207.peg.1059	(fig|6666666.95701.peg.1849) or (fig|6666666.95701.peg.179)
rxn08356_c0	=>	c0	R07406_c0	(1) cpd00067[c0] + (1) cpd04539[c0] => (1) cpd00011[c0] + (1) cpd08449[c0]		fig|6666666.93207.peg.1182	not in model
rxn10308_c0	<=	c0	Dodecanoyl-[acyl-carrier protein]:malonyl-CoA C-acyltransferase(decarboxylating, oxoacyl- and enoyl-reducing)_c0	(1) cpd00003[c0] + (1) cpd11468[c0] <= (1) cpd00004[c0] + (2) cpd00067[c0] + (1) cpd11469[c0]		fig|6666666.93207.peg.623	not in model
rxn00950_c0	=>	c0	Copper transport via ABC system_c0	(1) cpd00001[c0] + (1) cpd00002[c0] + (1) cpd00058[e0] => (1) cpd00008[c0] + (1) cpd00009[c0] + (1) cpd00058[c0] + (1) cpd00067[c0]		(fig|6666666.93207.peg.1864) or (fig|6666666.93207.peg.1870) or (fig|6666666.93207.peg.1395) or (fig|6666666.93207.peg.2558) or (fig|6666666.93207.peg.91)	(fig|6666666.95701.peg.3057) or (fig|6666666.95701.peg.3371) or (fig|6666666.95701.peg.4162)
rxn00002_c0	<=>	c0	5,10-Methylenetetrahydrofolate:glycine hydroxymethyltransferase_c0	(1) cpd00001[c0] + (1) cpd00033[c0] + (1) cpd00125[c0] <=> (1) cpd00054[c0] + (1) cpd00087[c0]		(fig|6666666.93207.peg.2555) or (fig|6666666.93207.peg.761)	not in model
rxn01029_c0	<=>	c0	2-(Nomega-L-arginino)succinate arginine-lyase (fumarate-forming)_c0	(1) cpd02152[c0] <=> (1) cpd00051[c0] + (1) cpd00106[c0]		fig|6666666.93207.peg.798	not in model
rxn01137_c0	=>	c0	L-Histidinol-phosphate phosphohydrolase_c0	(1) cpd00001[c0] + (1) cpd00807[c0] => (1) cpd00009[c0] + (1) cpd00641[c0]		fig|6666666.93207.peg.1667	not in model
rxn10255_c0	=>	c0	anteisopentadecanoyl-CDPdiacylglycerol-serine O-phosphatidyltransferase_c0	(1) cpd00054[c0] + (1) cpd15687[c0] => (1) cpd00046[c0] + (2) cpd00067[c0] + (1) cpd15693[c0]		fig|6666666.93207.peg.2221	fig|6666666.95701.peg.2913
rxn03323_c0	=>	c0	4-methyl-pentanoyl-ACP:malonyl-[acyl-carrier-protein] C-acyltransferase (decarboxylating)_c0	(1) cpd11492[c0] + (1) cpd11549[c0] => (1) cpd00011[c0] + (1) cpd11493[c0] + (1) cpd11550[c0]		(fig|6666666.93207.peg.367) and (fig|6666666.93207.peg.118)	not in model
rxn02105_c0	=>	c0	dTDPglucose 4,6-hydro-lyase_c0	(1) cpd00626[c0] => (1) cpd00001[c0] + (1) cpd00521[c0]		fig|6666666.93207.peg.1707	not in model
rxn11612_c0	<=>	c0	reduced-riboflavin:NAD+ oxidoreductase_c0	(1) cpd00004[c0] + (2) cpd00067[c0] + (1) cpd00220[c0] <=> (1) cpd00003[c0] + (1) cpd00739[c0]		fig|6666666.93207.peg.2677	not in model
rxn04783_c0	<=>	c0	acetaldehyde:NAD+ oxidoreductase (CoA-acetylating)_c0	(1) cpd00003[c0] + (1) cpd00010[c0] + (1) cpd00071[c0] <=> (1) cpd00004[c0] + (1) cpd00022[c0] + (1) cpd00067[c0]		fig|6666666.93207.peg.2529	not in model
rxn10312_c0	<=>	c0	1-Deoxy-D-xylulose-5-phosphate isomeroreductase_c0	(1) cpd00006[c0] + (1) cpd08286[c0] <=> (1) cpd00005[c0] + (1) cpd00067[c0] + (1) cpd08289[c0]		fig|6666666.93207.peg.2396	not in model
rxn05605_c0	<=>	c0	(3S)-citryl-CoA oxaloacetate-lyase (acetyl-CoA-forming)_c0	(1) cpd00442[c0] <=> (1) cpd00022[c0] + (1) cpd00032[c0] + (1) cpd00067[c0]		fig|6666666.93207.peg.1644	not in model
rxn05305_c0	<=	c0	Orotidine-5'-phosphate:diphosphate phospho-alpha-D-ribosyl-transferase_c0	(1) cpd00012[c0] + (1) cpd00067[c0] + (1) cpd00810[c0] <= (1) cpd00103[c0] + (1) cpd00247[c0]		(fig|6666666.93207.peg.177) or (fig|6666666.93207.peg.309)	fig|6666666.95701.peg.3263
[truncated: 344 more rows]

## Sheet: 4b-Media tables
Compound ID	Name	Formula	Charge	Electrosynthesis min flux	Electrosynthesis max flux	Autotrophic min flux	Autotrophic max flux	Heterotroph min flux	Heterotroph max flux
[truncated: 42 more rows]

[truncated: 3 more sheets: 4c-Curation changes, 4d-Universally active genes, 4e-Model compounds]
